# Supplementary material for: OliTag-seq enhances in cellulo detection of CRISPR-Cas9 off-targets
Source: Commun Biol. 2024 Jun 6;7:696. doi: 10.1038/s42003-024-06360-w (PMC11156888; doi:10.1038/s42003-024-06360-w)
Supplement: Supplementary file 4 — Supplementary Data 1 [file 42003_2024_6360_MOESM4_ESM.xlsx]

## Sheet: EMX1
GAGTCCGAGCAGAAGAAGAANGG	GUIDE-seq	OliTag-seq
GAGTCCGAGCAGAAGAAGAAGGG	4521	6377
GAGTTAGAGCAGAAGAAGAAAGG	3123	3695
GAGTCTAAGCAGAAGAAGAAGAG	1445	2183
GAGTCCTAGCAGGAGAAGAAGAG	390	1109
AAGTCTGAGCACAAGAAGAATGG	258	501
GAGGCCGAGCAGAAGAAAGACGG	700	349
ACGTCTGAGCAGAAGAAGAATGG	38	191
GAATCCAAGCAGGAGAAGAAGGA	67	173
GAGCACGAGCAAGAGAAGAAGGG	2	59
GAGCCGGAGCAGAAGAAGGAGGG	143	29
GAGTCCGGGAAGGAGAAGAAAGG	216	28
AAGTCCCGGCAGAGGAAGAAGGG	6	26
TCATCCAAGCAGAAGAAGAAGAG	5	25
GAGTAGGAGCAGGAGAAGAAGGA	7	23
AAGTTGGAGCAGGAGAAGAAGGG	0	20
AAGTCCGAGGAGAGGAAGAAAGG	102	19
AAGCCCGAGCAAAGGAAGAAAGG	0	15
GAGTCTAAGCAGGAGAATAAAGG	2	9
TTCTCCAAGCAGAAGAAGAAGAG	0	9
AAGTCCAGACAGAAGAAGAAGGA	0	7
GAATCCAAGCAGAAGAAGAGAAG	0	6
GAGGCCGGGCAGGAGAAGGAGGG	0	6
AAATCCAACCAGAAGAAGAAAGG	0	5
AAGGCAGAGCAGAGGAAGAGAGG	0	3
AAGGCAGAGCAGAAGAAGATGGT	0	3
AAGCCCGAGCAGAAGAAGTTGAG	0	3
GAGTCCAAGCAGTAGAGGAAGGG	0	2
GAGCCCAAGCACAAAAAGAATGG	0	2
AAGTCCGGGCAAAAGAGGAAAGG	0	2
AAGGCCAAGCAGAAGAGTAATGG	0	1
TAATCCAATCAGAAGAAGAAGGG	0	1
GAGTCCCAGCAAAAGAAGAAAAG	0	1

## Sheet: VEGF1
GGGTGGGGGGAGTTTGCTCCNGG	GUIDE-seq	OliTag-seq
GGGTGGGGGGAGTTTGCTCCTGG	2685	41513
TAGTGGAGGGAGCTTGCTCCTGG	1935	42763
GGATGGAGGGAGTTTGCTCCTGG	3237	39713
GGGAGGGTGGAGTTTGCTCCTGG	597	24600
CGGGGGAGGGAGTTTGCTCCTGG	375	22383
CTGGTGGGGGAGCTTGCTCCAGG	324	21931
AGGAAGGAGGAGTTAGCTCCTGG	11	20997
GGGGAGGGGAAGTTTGCTCCTGG	819	17227
GTGGGGGTAGAGTTTGCTCCAGG	241	16422
GCGTGGGGGGTGTTTGCTCCCGG	246	10939
AGGGAGGAGGAATTTGCTCCAGG	0	10827
GAGGGGGAGCAGTTTGCTCCAGG	47	10657
GGGTGGGGGGAGTTTGCCCCAGG	249	5179
GGGCAAGGGGAGGTTGCTCCTGG	14	5157
AAGTGGGAGGAGACTGCTCCAGG	0	4154
GAGGGTGGGGAGTTTACTCCTGG	115	3997
AGGTGGTGGGAGCTTGTTCCTGG	16	3257
GGTTGAGGGGAGTCTGCTCCAGG	6	3182
GAGTGGGTGGAGTTTGCTACAGG	24	2884
GGAGGAGGGGAGTCTGCTCCAGG	58	2690
GGGTGGGTGGAGTTTGCTACTGG	0	2386
GGTGGGGGTGGGTTTGCTCCTGG	50	2156
AAGTAAGGGAAGTTTGCTCCTGG	5	1727
GGGGGTGGGGAGCATGCTCCAGG	0	1077
AGCTGGAGGGAGTTTGCCCCAGG	0	1037
GGGGGTGGGGACTTTGCTCCAGG	0	911
CCCGGGGGGAAGCTTGCTCCAGG	0	654
GGTGGGGGAGAGCTAGCTCCGGG	0	582
GGGCAGAGGGAGTTAGCACCGGG	0	399
AGCTGAGGGGAGCTTGCTCTGGG	0	367
TTGGGGGGGCAGTTTGCTCCTGG	0	364
AGAGGGGGAGAGTTTGCCCCTGG	0	319
GGGTGGGGGGAGTGGGTGCTGGC	0	294
GTGGGGGGATAGCTTGATCCGGG	0	242
TCTTGGGGGGAAGTTGCTCCAGG	0	216
AGGAGGGGGAAGAATGCTCCAGG	0	204
AGGTACGGGGAGCATGCTCCAGG	0	193
CTCTGAGGGGAGTTTGCTCTGGG	0	192
AAGTGGGAAGAGTTTGTTCCAGG	0	192
GGGTGGGGGTGGGGGGTTCCTGG	0	187
GGGGGCAGGGAGATTGCTCCTGG	0	148
AAGTGGAAGGAGCTTGCACCAGG	0	142
GGGTGGGGGGTGTTGATGCATGG	0	133
GGGCAGGAGGAGAGAGCTCCTGG	0	128
GGGGGTGGGGGGTTTGCTCCTGC	0	122
AGGGAGGGAGAATTTGCTCCTGG	0	120
AGGGAGAGGGAGCTTGCTCCCAG	0	115
AGGTCGGGGGAGTTAGATCCCGG	0	104
GGAAAGGAGGAGCTTGCTCCAGG	0	95
GGGTGGGGGGGGGGTCATGCCGG	0	86
ATGTGTGGGGAATTTGCTCCAGG	0	82
GGGTGAGGGGAATAAACTCCAGG	0	81
GGGTCGCAGGAGCTTGCCCCAGG	0	78
GGGAGGGGAGAGTTTGTTCCAGG	0	75
AGGAGGGGAGAGTATGCTACCGG	0	74
GAGTGGGAGGAGTTAGCTCATGG	0	74
AAATGGGGGGAGATTGCTCTTGG	0	73
AGGTTTGGGGAGTTTGCTACAGG	0	68
GGGTGGGAGGAGTTTGCCCACAG	0	68
GGGGGAGGGGAGAATGCCCCAGG	0	67
GGGTGTGGGGTCATTGCTCCAGG	0	61
AGGGAAGGGGAATTTGCACCTGG	0	60
GAGTGGGAGGAGTTTGTCCCAGG	0	59
CAGTGGGGGGAGCTTTCTCCTGG	0	56
AGGCAGAGGGAGATTGCTCCAGG	0	53
AAATGGGGGGAGTTTGCCCCCCG	0	49
GAGGGCGGGGAGTTTGCTACTGG	0	48
GGGAGGGGGCAGGTTGCTCCAGG	0	44
GGGGGAGGGAAGTTTCCTCCAGG	0	41
AGGTGGAGGGGATTTGTTCCAGG	0	38
AGGTGTGAGGACTTAGCTCCCGG	0	37
CGGTGGGGTGAGAAAGCTCCTGG	0	37
GGGGAGGGGAAGGCTGCTCCAGG	0	35
GTGGGAGGATAGCTTGCTCCTGG	0	32
GGGTGGGGGAAGTAGGCTCCCGG	0	32
GTGTGAGTGGAGTTTGCTCTGGG	0	32
GGGAGGGAAGAGTTCGCTCCAGG	0	31
GGGTCGGGGGAGTTTGCTCAGAG	0	31
GGATGGAGGTAGTTTGTTCCTGG	0	31
GGGAGGAGGGAATCTGCTCCAGG	0	30
GGGTCAGGGGAGGATGCTCCTGG	0	25
GTGAGGGGAGAAATTGCTCCAGG	0	24
GTGTGGGTGGCGTTTGCTCCAGG	0	24
AGGGGAGGGGAACTTGCACCAGG	0	22
GGGGGCGGGGAGGTTGCCCCGGG	0	22
GGAGAGGAGGAGTTAGCACCGGG	0	22
AAGGGAGGGGAGCTTGCTCCAGA	0	22
GGATGGGGAGAGTTTGCATCTGG	0	21
AAGTGGGAGAAGCTTGCTCTGGG	0	19
AAGTGAGGGGAGTTTGCCCCTGC	0	18
GTGTGAGGGGAGTAAGCTCTAGG	0	16
GGGAGCAGGGAATTTGCTCCAGG	0	13
AGTTGGGGGGAGGTTGCTCTAGG	0	10
GGGGTGGGGGGGTCTGCTGCTGT	0	8
GGGTGGGAGAAGTCTGCTCCCAG	0	7
GGATGAGGGGACTCTGCTCCTGG	0	7
AGTTTGGGGGAGTTTGCCCCAGG	0	7
GTGCAGGGGGAATTTGCTTCCGG	0	6
GGCTGGAGGGGATTTGCTCCTGG	0	5
GGGTGAAAGAAGTTTACTCCTGG	0	5
GAGGGAGGGGAGTCTGCTCCCAG	0	4
AGATAGGGGTAGTTTGCTACAGG	0	4
AGATAGGGGCAGTTTGCTTCTGG	0	4
AGGCAGGGGGAGTTTACTCAAGG	0	4
GGGTGGGGGGAATAAGCCGCGGC	0	3
GGAGTGGGTGAGCTTGCTCCTGG	0	2
AGGAGGGAGGAAGTTGCTCCAGG	0	2
AGTGAGGAAGAGCTAGCTCCGGG	11	0

## Sheet: VEGF2
GACCCCCTCCACCCCGCCTCNGG	GUIDE-seq	OliTag-seq
GACCCCCTCCACCCCGCCTCCGG	540	20952
CTCCCCACCCACCCCGCCTCAGG	0	28734
TGCCCCTCCCACCCCGCCTCTGG	791	25739
GACCCCCCCCACCCCGCCCCCGG	391	25089
ACACCCCCCCACCCCGCCTCAGG	1178	24687
CTACCCCTCCACCCCGCCTCCGG	1925	23472
GTACCCCACCACCCCGCCCCAGG	728	23389
GCTTCCCTCCACCCCGCATCCGG	919	22965
GACACCTTCCACCCCGTCTCTGG	362	15969
CCCCCCCCCCCCCCCGCCTCCGG	704	15364
GGGCCCCTCCACCCCGCCTCTGG	483	14735
GACACACCCCACCCCACCTCAGG	414	13262
GACCCCTCCCACCCCGACTCCGG	767	12361
CCTCCCCCACACCCCGCATCCGG	625	11479
CACTCCCCCCACCCCGCCCCAGG	128	10766
CCACCCCCCCACCCCGCCCCTGG	138	10722
CACCCCCCCCCCCCCACCTCCGG	627	10433
TACCCCCCACACCCCGCCTCTGG	803	9918
TGCCCCCCCCACCCCACCTCTGG	1107	9593
CATACCCCCCACCCCGCCCCGGG	235	9097
GCCCCCACCCACCCCGCCTCTGG	357	8490
GCCCCCCACCACCCCACCTCGGG	291	8399
ACTCCCCTCCACCCCGGCTCGGG	29	8141
CCCCCCCCCCCCCCCGCCCCGGG	285	8021
CAGTCCCCCCACCCCACCTCTGG	75	7934
CTGCCCCCCCACCCCGCCACTGG	330	7830
CATTCCCCCCACCCCACCTCAGG	123	7725
CCCCCTCCCCGCCCCGCCCCCGG	603	7454
CTTCCCCCACACCCCGCCCCAGG	256	7447
ACCCCCCCCCCCCCCGCCCCCGG	87	7375
CCCCCCCCCCCCCCCGCCTCAGG	303	7339
CTCCCCCGCCACCCCGCCCCAGG	141	6487
TCCACCCCCCACCCCGCCCCGGG	135	6267
CCCCACCCCCACCCCGCCTCAGG	704	6034
CGCCCTCCCCACCCCGCCTCCGG	446	5731
TACCCCCCCCACCCCGCCACAGG	246	5704
CTCACCCCCCACCCCACCTCTGG	40	5604
ATTCCCCCCCACCCCGCCTCAGG	1549	4850
GACCCCTCACACCCCGCCCCTGG	179	4786
GGCCCTCTCCACTCCACCTCAGG	4	4722
CCGCCCCTCCACCCCGCCACTGG	31	4582
CCACCCCCCCACCCCGCCCCAGG	98	4352
GTCACTCCCCACCCCGCCTCTGG	65	4204
GAGCTCCCCCACCCCGCCCCGGG	192	4195
CCCCCCCACCACCCCGCCCCGGG	160	3973
CCCCCCCCCCGCCCCGCCCCCCG	122	3798
GCCCCCCCCAACCCCGCCCCCGG	87	3701
AACACCCCCCACCCCACCCCGGG	12	3601
CCGCCCCCCCACCCCAACTCCGG	22	3585
CAACCCCCCCACCCCGCTTCAGG	111	3452
ACCCCCCACCACCCCACCCCTGG	0	3416
AAGACCCCCCACCCCGCCCCAGG	74	3376
AGGCCCCCACACCCCGCCTCAGG	92	3355
CTCCCTCCCCACCCCACCTCTGG	95	3338
CGCCCACCCCACCCCACCTCAGG	16	3329
CCCCCCTCCCACCCCGCCTCTAG	18	3267
GGCCCACTCCACTCCGTCTCCGG	17	3088
AGCCCCCACCTCCCCGCCTCGGG	25	3021
CCCCCACCCCACCCCGCCTCCAG	10	2896
TCCCCACCCCGCCCCGCCTCTGG	24	2838
CATCCCCCCCACCCCACCCCGGG	336	2769
GACCCTGTCCACCCCACCTCAGG	135	2764
TGCCCCCCCCACCCCGCCCCCGG	263	2522
GCCGCCCCCCACTCCGCCTCCGG	34	2418
ATCCCCCTCCACCCCACCCCTGG	121	2372
AGCCCCCCCCACCCCGACTCAGG	126	2264
GTCCCCTCCCACCCCGCCTCCAG	21	2205
CGTCCCCCCCCCCCCGCCTCAGG	9	2181
GTCCTCCACCACCCCGCCTCTGG	63	2146
AACCACCCCCACCCCACCCCAGG	65	2082
TCTCCCCTGTACCCCGCCTCTGG	0	2077
GCCCCCCACCACCCCACCCCCGG	52	1975
TGCACCCCCCACCCCGCCCCTGG	29	1971
TATCCTCCCCACCCCGCCCCGGG	30	1919
AAGCCCCCCCACCCCGCCCCGGG	31	1907
AGCCAACCCCACCCCGCCTCTGG	25	1653
CCCCCCCCCCACCCCGCCCCCGG	108	1632
GTCCCCCTCCTCCCCACCTCCGG	37	1629
CTACCCCCACTCCCCGCCTCCGG	32	1590
GGCTCCCTCCGCCCCGCCCCGGG	7	1561
TTCCCCCCCAACCCCACCTCGGG	3	1553
TACTCCCCCCACCCAGCCTCAGG	13	1524
CACCCCCCGCACCCCGCCCCAGG	16	1399
TCAGACCTCCACCCCGCCTCAGG	0	1382
CACCCCCTCCCCTCCGCCTCAGG	19	1373
CCCCCCCCTCACCCCGCCCCTGG	4	1368
TTCTCCCTCCTCCCCGCCTCGGG	32	1318
ATCCCACCCCACCCCACCCCTGG	0	1275
TCCCCCCTCCACCCCCGCCCCCG	13	1247
AGGCCCCCCCGCCCCGCCTCAGG	252	1225
TTCCCCTTCCACCCAGCCTCTGG	6	1204
GCCACCCACCACCCCACCTCAGG	6	1154
ACCCCACCCCACCCCGTCTCCGG	9	1137
CTCCCCCCCCTCCCCGCCTCGGG	65	1103
GACCCCCCCCACCCCACCCCAGG	4	1070
CCCGCCCCCCCCCCCGCCCCGGG	0	1066
GACCCCTCCCTCCCCACCTCAGG	0	1016
AACACGCCCCACCCCGCCCCAGG	0	994
ACACCCCCCCACCCCACCCCAGG	23	986
CCCCACCCCCACCCCATCTCTGG	0	983
CTCCCCCTCCACCCCACCTCCAG	8	940
ACACCGCTCCACCCCGCTTCCAG	0	929
CCCCACCCCCACCCCGCCCCCGG	15	840
AACCTCCACCTCCCCGCCTCAGG	15	826
CACACCCACCACCCCGCCTCAGA	17	802
CCCACCCCCCACCCCGCCCCAGG	0	794
TCCTCCTTCCACTCCGCCTCTGG	3	789
TCTCCACCCCACCCCGCCCCTGG	0	785
CCGCCCCCCCATCCCGCCCCAGG	9	763
GGCTCACCCCACCCCACCTCTGG	4	745
CACCACCCCCACCCCGCCCCTGG	0	728
ACCCCCCCCCCACCCGCCCCCGG	0	719
CACCCACTACTCCCCGCCTCAGG	75	701
ACTCCCCTCCACCCCACCTCTGA	13	700
TGTCCCCTCTACCCCGCTTCAGG	0	689
GGCCCCACCCACCCCGCCTTCTG	10	677
CACCGCCCCCACCCCCCCTCAGA	0	677
GACCCTGCCCACCCCGCCCCAGG	0	676
CACCCCCCCCCCCCCGCCCCCGG	13	659
GACCCCACCTACCCCACCTCAGG	59	630
AACCCCACCCACCCCATCTCAGG	25	608
AGTCCCATCCACCCCGCCTAAGG	9	603
TCCCCCCACCACCCCACCCCCGG	12	581
TTTCCCCCCCACCCCGCCTCAGC	0	562
AGTAGCCCCCACCCCGCCTCGGG	7	538
CCTGCCCCCCACCCCGCCCCAGG	3	535
AACACCCTCCACCCCACCACAGG	35	534
ACTCCCCGCCACCCCGCCCCTGG	0	523
AGCCGCCCCCACCCCGCCCCCGG	12	499
CTCCCCCTACACCCCGCAACAGG	3	498
GATCGACTCCACCCCGCCTCTGG	0	498
AACCTCCCCCACCCCACCCCAGG	21	489
TTTCCCCCCCACCCCAACTCAGG	4	462
CCCCCACCCCACCCCACCCCAGG	0	458
AACCCCCAGCATCCCACCTCGGG	0	451
TCTAGCCCCCACCCCGCCTCGGG	0	432
CTCTCCCCCCTCCCCGCCCCCGG	0	427
TTCCACCCCCACCCCGCCTCAGA	0	422
TCACCCCTCTTCCCCGCCTCGGG	0	416
AGGCCCTCCCACCCCGCATCAGG	14	397
CTCCCCCCGCCCCCCGCCTCCGG	0	385
AGACCCCCCCACCCCACCCCAGG	18	384
GCCTCCCCCCACCCAGCCTCGGG	12	378
GCCCCCCCCCACCCCGCAGCTGG	0	377
ACCCCCGCCATCCCCGCCTCAGG	0	375
TGCCCCCTCCACCCCACCTCTGA	4	367
GATACCCCCCACCCCACATCAGG	0	366
TCTCCCCTCCACCCCGCCCTCGG	14	366
CGCCGCCCCCACCCCGCCACGGG	0	359
ACCCCACCCCACCCCACCCCTGG	0	354
CCGCCCCTGCACCCAGCCTCCGG	10	336
ATGTCCCCCCTCCCCGCCTCGGG	0	336
TTCCCACTCCACCCCCCTTCTGG	0	335
CCCCACCCCCACCCCGCCGCCGG	0	322
GACCCGCCCCGCCCCGCCTCTGG	0	321
GACCCCTCCCCCCCCACCTCAGG	0	319
ATCCCTCTCCACCCCACCCCAGG	29	310
CCCCCGCCCCACCCCACCTCAGG	0	302
GTCCCCCTCCTCCCTGTCTCAGG	0	301
TCCCCTCTCCACCCCGCCCTAGG	0	300
CTGCCCCCCCACCCCAACTCAGG	0	298
CCCCGCCCCCTCCCCGCCTCGGG	0	297
GTCCCCTCCCTCCCCGCCTCTGG	3	283
TCTCCCCACCACCCCGCCTGGGA	0	279
GACCCCACCCACCCCGCCGCAGG	7	279
ATGCCCCACCCCCCCGCCCCCGG	37	267
CCCACCCACCACCCCGCCCCAGG	0	252
CCCCCCCTCCACCCCACTTCAGG	2	251
CACTCCCCACACCCCACCTCAGG	0	248
CTTCCCCTCCCCCCCGCCCCCGG	0	237
GGTCCCCTCCTCCCCACCCCCGG	0	232
GAGTCCCCCCGCCCCGTCTCTGG	0	232
TCACTCCCCCACCCCACCTCTGG	0	231
GCACTCCTGCACCCAGCCTCTGG	0	229
CACCTCCACAACTCCGCCTCTGG	14	228
GTCCCTCCCCACCCCGCCTTGGG	36	226
GGCCTCCTCCACCCCACCCCAGG	0	223
CACTCCCCCCACCCCGCAACAGG	0	218
CCACCCCTCCACCCCGTCCCAGG	3	216
GCCACCCCCCACCCCACCCCAGG	15	214
AGCCCCATCCTTCCCGCCTCCGG	0	205
TTCCCCCACCACCCCACCCCTGG	0	202
CAACCCCCCCACCCCGCCTCGGC	0	201
CAACCCCCCCCCCCCGCCCCAGG	0	195
ACCCCACCCCACCCCGCCCAAGG	0	194
GGGCCCCCCTACCCCGCCCCCGG	0	194
CCCTCCCCCCGCCCCGCCTCCGG	0	193
CCTGCCCCCCATCCCGCCTCAGG	0	191
GACACACCCCCCCCCGCCTCCGG	15	191
ACCCCACCCCACCCCACCCCAGG	0	187
CTTCCCCCCCGCCCCGCCCCGGG	0	184
GCCCCGCCCCGCCCCGCCTGGGG	0	183
GCCACCCCCCACCCTGCCTCCGG	0	175
GGTCCCCCCCACCCCACCTCCAG	0	168
GCCCCTCCCCACCCCGCCTGCGG	0	168
CGCCCTCCCCTCCCCGCCTCCCG	0	167
TAGCCCCCCCACCCCGCAACAGG	0	166
CCCCCACCCCACCCCACCCCTGG	0	165
GGCACCCGCCACCCCACACCCGG	0	164
CCATCCCTCCACCCCACATCAGG	0	161
CCGCCCCCCCACCCCGCCGCCGG	71	160
CCCCACCCCCACCCCACCCCCGG	0	155
ACCACCCCCCCCCCCGCCCCAGG	0	154
CACACCCTCCACCCAGCCCCTGG	0	154
TCCCCCCCCCACCCCGCTTTGGG	0	153
CACCCCCTCCCCCCAGCCTCTGG	0	150
GATCCTCCCAACTCCGCCTCTGG	0	149
CCCCCACCCCGCCCCGCCCCAGG	0	148
GACCCCTACCACCCCATCTCAGG	23	147
CACCCCACCCACCCCACCCCTGG	0	144
AACCCCACCCACCCCGCCCTGGG	0	144
AACCCCCTCCTCCCCACCCCACC	0	142
AAGCCCTTCCACCCCACCCCTGG	0	140
GACACGCTCCACACCACCTCTGG	0	137
CACTCCCCCCACCCCACCACAGG	0	136
TCCCCACCCCACCCCACCCCAGG	0	134
ACCTCCCTCCACCTCACCTCCGG	0	131
CACCCCGCCCACCCCGCCCCTGG	9	131
CCCTCCCCCCACCCCACATCAGG	0	130
AACCCCCGTCTCCCCACCTCTGG	0	130
CCACCATCCCACCCCGCCTCTGG	15	129
CTCCGCCCCCCCCCCGCCCCGGG	0	129
TCCCCCCACCACCCCGCACCAGG	0	123
CCCCCTCCCCACCCCGCCGCAGG	9	123
GGCCCCATCCACCCCACCTCCAG	0	122
CGAGCCCCCCACCCCGCCTCCGC	0	121
TCCCACCCCCACCCCGCCACGGG	24	118
TCCCCACCCCACCCCACCCCCGG	0	118
ATCCCCACCCACCCCACATCTGG	0	116
GACCTGCTCCACCCCGCAACAGG	0	115
CCCCCCTCCCACCCCGCCCCGGG	0	114
CCCACCCCCCACCTCACCTCTGG	0	113
CCTCACCCCCACCCCACCTCTGG	0	113
CCAGCCCCCCACCCCGCGTCAGG	0	112
TCCCGCCCCCACCCCACCTCCGG	0	112
CGCCTCCCCCACCCTGCCTCAGG	0	111
GAGCACCCCCACCCCACCCCAGG	0	110
GGCCCCGCCCGCCCCGCCCCGGG	0	110
GAGCCCCCGCACCCAGCCTCAGG	0	107
CTCCCCCACCACCCCACCACGGG	0	106
CACCCTATCCACCCCGCATTGGG	0	105
ACCCCCCTACACCCCACCACCGG	0	102
GGCCACCCCCACCCCGCCTCTGC	0	102
TCCGCCCCCCACCCCACCTCCGG	0	100
AGCCCCCCCCACCCCGCCCCTGG	0	99
CCCCCCCCCCACCCCGCCCCGAG	0	98
TTCCCCCTCCACCCAGCCCCTGG	0	96
CCTCCCCTCCACCCCACCTCAGA	0	96
TTCCCCCCCCACCCCCCCCCCGG	0	96
AACACCCCCAACCCCACCCCAGG	0	95
TGGTCCCTCCACCCCGCCGCCGG	0	94
TTCCCCTCCCACCCCACCTCTAG	0	94
ATCCTCCTCCTCCCCGCCCCTGG	0	94
CCCCACCCCCACACCGCATCAGG	0	93
GACCCACTGCACCCAGCCTCAGG	0	93
AACCCACCCCACCCCACCTCGGA	0	92
TTCCCCCTCCACCCCGCCGAGGG	0	92
CTCCCCCTCCCCCCAGCCTCTGG	0	91
ACTCCCACCCACCCCACCTCAGG	0	91
TATTCCCCCCACCCCGCCTCGGC	0	89
GACCCCCCAGCCCCCGCCTCAGG	0	88
CTACCCCTCCACCCCGACTCGGA	18	86
AACTCCCCCAACCCCGCCTTAGG	0	86
CCTCCCCTCCACCTCGCCTCAAG	0	85
CTCTCCCTCCACCCCACCTCCAG	0	82
CTCCCCCCACACCCCACCACAGG	0	82
GACCCTCCCCACCCCACCCCTGG	0	81
CACCCCCCCCCCCCCGCCCCAGG	0	81
GTACCCCTCCACCCAGCCCCAGG	0	80
CACCCCCCCCGCCCCACCTCCAG	0	79
CGGCCTCCCCACCCCGCCCCCGG	0	78
ATGCCCCTCCACCCCACCCATGG	0	77
AGCCCCCCCCTCCCCGCCCCAGG	2	77
GTCCCCCGCCACCCCGGCACTGG	0	75
AACACCCTCCACCCCTACTCTGG	0	75
GCCCCGCTCCTCCCCGCCTCCGG	0	75
GACCCCCCCACCCCACCCTCCGG	0	70
TCCCCCCCCCCCCCCGCCTCGGC	0	68
ATCCCCTCCCACCCCGCAACCGG	0	68
GCCCCACCCCACCCCACCCCAGG	0	66
ACCCCTCCCCACCCCACCCCCGG	0	66
TAGCCCCTCCACCCCACCACAGG	7	66
AACTCCCCCCACCCCGCCCCCAG	0	66
AGCCCGCCCCACCCCGCCCCACG	0	65
GACTCCCCCCGCCCCGCAGCCGG	0	65
CTCTCCCCCCACCCCACCACAGG	0	64
TCCCCTCCCCACCCTGCCTCTGG	0	63
CCCCGCCCCCACCCCGCCTCCAG	0	63
ATCTCCCCACACCCCGCCTTCGG	0	61
AACCCCATCCACCCGGCCTCAGG	0	61
CCCACCCCCGACCCTGCCTCTGG	0	61
GTCCACCTCCACCCCACCTCCAG	0	61
GAAACCCCCCTCCCCGCCCCCGG	0	60
CTTTCCCTCCACCCAGCCTCTGG	0	60
CTCCCCCCCCACCCCGTCCCCGG	0	59
CCGCCACCCCACCCCGCCCCCGG	0	59
GACTTCCTCCACCCCGCCATTGG	0	59
GCCCACCCCCACCCCGCCATGGG	0	58
CCCCCACCCCACCCCGCAACAGG	0	57
TGCACCCTCCGCCCCGCCCCCGG	0	57
CCCCCCCCACACCCCGCCCCCAG	0	57
CTTCCCCTCCTCCCCGCCACTGG	0	56
CGCCCTCCCCAGCCCGCCTCAGG	0	56
ATTCCTCTCCACCCCGCCCTCGG	0	54
GTCCACCGCCACCCCGCCTTTGG	0	54
ATCCCCTCCTACCCCGCCTTGGG	0	54
CCACGCCCCCACCCCGCCCCCGG	0	53
TGTCCCTTCCACCCAGCCTCTGG	0	53
TCTCCCCTCCACCCCACCTCCTG	0	52
GCGCCTCCCCGCCCCGCCTCGGG	0	52
TGCCCCCTTCTCCCCGCCCCTGG	0	52
ACCCCACCCCACCCCACCCCCGG	0	51
CCCCCCCCCCACCCCTCCCCGGG	0	50
CCCCCCCCCCACCCCGCCCCTGA	0	49
GCCCCCACCAGCCCCGCCTCGGG	0	48
ACCCCACCCCACCCCGCAACTGG	0	48
GACCACCCCCACCCCATCCCCGG	0	48
GGCCCCGCCCACCCCGCCGCAGG	0	46
TTCCCCCTCCTCCCAGCCTCTGG	0	46
CTCCCCCATCACCCCGCCTCTGC	0	45
AATCCCCCACACCCCGCATCAGA	0	44
CCCTCCCCCCACCCCGCAACAGG	0	44
TGCCCACCCCACCCCACCCCAGG	0	43
TCCCCCCCCCACCCCACCCCCGG	0	43
CCTCCCCCCCACCCCACCACAGG	0	43
TTCTCCCTCCGCCCCGCCCCTGG	0	43
ACCCCCCCTCTCCCCGCCCCAGG	0	42
TACCCCCCCAACCCCGCCCCCAG	0	41
TGCCTCCCCCACCCTGCCTCTGG	0	41
GACCCCCTTCACCCCACCTATGG	3	38
CATCTTCCCCACCCCGCCTCTGG	0	38
CTCCGCCCCCACCCCGCCTCTGC	0	36
AATCCCCACTACCCCACCTCTGG	0	35
TTTCCCCTCCACCCAGCCCCTGG	0	34
CATCACCCCCACCCCGCCTCCAG	0	34
CCTCCACCCCACCCCGCCTCTGC	0	34
GCCCCCACCCTCCCCGCCCAGGG	0	34
CTCCCCCACCACGCCGCCACCGG	0	33
CACCCGCTCCGCCCCGCCCCCGG	0	33
TCCCCCTCCCACCCCACATCTGG	0	33
GTGGCCCCCCACCCCGCGTCTGG	0	33
TCACCCCTCCCCCTCGCCTCTGG	0	33
GGCCATCCCCACCCCGCCCCGGG	0	33
GACACCCCCCACCCCCACTCAGG	0	33
CTCCCCCCAAACCCCGCCCCAGG	0	32
ATCCCACTCCACCCCACCCCTGG	0	32
AACCCCACCCACCCCACCCCCGG	0	32
CATCTCCCCCACCCCACCTCAGG	0	32
TGGCCCCTCCGCCCCACCTCTGG	19	31
GCCCCACCCCACTCCACCTCTGG	0	31
AGCACCCCCCACCCCGCCCCCCG	0	31
AGTCCCCTCCACCCCTCCTCAGG	0	31
TTTAGCCCCCACCCCGCCTCGGG	0	31
CTAGCCCCCCACCCCGCCACAGG	0	30
ATCCCCCTCCCCTCCGCCCCTGG	0	30
GAGCCACTGCACCCAGCCTCAGG	0	29
TGCCCCCTCCACCCCGACCCTGG	0	28
CCTCCCCCCCACCCCACCCCCGG	0	28
ACTCCCTGCCACCCCGCCCCAGG	0	28
ACACCCTCCCACCCCGCTTCTGG	0	28
GGGCCCCTCCACCCCACCTCCTG	0	28
TTCCCACCCCACCCCACCTAGGG	0	28
AACCGCCCGCACCCCGCCCCTGG	0	27
GCCACCCCCCACCCCGCCTCTGC	0	27
CCTCCCCTCCACCCCGCTCCTGG	0	27
GAGCCACCACACCCAGCCTCTGG	0	27
CCCCCCCACCACCCCGCCCCCAG	0	26
AGCCCGCCCCGCCCCGCCCCGGG	0	25
CCCCCACTCCACCCCACCTCTGA	0	25
GTCCCCCTCCAGCCCGCCCCTGG	0	24
AGCACCCCCCACCCCGCCTCGCG	0	23
CTGCCCCTCCACCCAGCCCCTGG	0	23
AATCCCCTCCCTCCCACCTCTGG	0	23
GTCCCTACCCACCCCGCCCCTGG	0	22
GACCCTCCACACCCAGCCTCCGG	0	22
CCCCACCCCCTCCCCGCCTCAGG	0	21
CTGCCCCCCCTCCCCGCCCCCGG	0	20
CCCCCCCGCCCCCCCGCCTCCAG	0	20
ACCCCACCCCACCCAGCCTCTGG	0	20
AGCCCCCCCCCCCCCGCCATTGG	0	20
TGGCCCCTCCACCCCACCTCAGC	0	20
TCCTCCCCCCACCCCACATCAGG	0	20
GACCCCCCCCCCCCGCCCCCGGG	8	19
GGCCCCCCACACCCCACCTCCAG	0	18
CCCCCCCCCCGCCCCGCCTCCAG	0	18
GGGCCCCCCCACCCCACCCCAGG	0	17
CGTCCCCTCTACCCCACCCCCGG	0	17
CCTCCCCGCCTCCCCGCCTCCGG	0	17
CTGCCCCCCCACCCCGCCCCCAG	0	16
CACCCCTCCCACCCCGTCTTTGG	0	16
CACCCACCCCACCCCACCTCTGC	0	16
GACCCCCCACCCCCCGCCTTAGG	0	16
CCGCCCCCCCACCCCGCCCCCGA	0	16
CTTCCCCCTCACCCTGCCTCGGG	0	15
CCCTCCCTCCGCCCCGCCCCAAG	0	15
TACCCACTCCACCCAGCCCCTGG	0	14
CCACCCCTCCACCCTGCTTCGGG	0	14
CCCCCACCCCACCCCACCCCGGG	0	14
ATCCCCCTCCACCCAGCCCCTGG	0	13
TCCCCCCCCCTCCCCGCCCCCGG	0	13
TGACCCCCCCCCCCCGCCTCGGC	0	13
AAGCGCCCCCACCCCGCTTCCGG	0	13
AGCCCGCTCCGCCCCGCCCCCGG	0	12
GAGCCACTGCACCCAGCCTCTGG	0	12
TGCCCCCTCCCCCCAGCCTCTGG	0	12
CTCCCCCTCAACCCCGCCGCCGG	0	12
CTCCCCCACCACCCCGCACTGGG	0	11
GCACCCCCCCACCCCGCCCCCGC	0	11
ACTCCCCGCCACCCCGCCTTTGG	0	11
CCCCCTCCCCACCCCGAATCCGG	0	10
ATCCCCTCCCACCCCGCCTCAGC	0	10
AACCCTCTCCACCCAGTCTCAGG	5	10
TACTGCCCCCACCCCACCCCAGG	0	9
CCTCCCCTTCACCCCAACTCTGG	0	9
GACCCCCTCCACCCCACTCCTGG	0	9
ACGCCCCCCCACCCCACGTCTGG	17	8
TTTTCCCCCCACCCCGCCTCGGC	0	8
CCGCCCCCCCACCCCGACCCGGG	0	8
CACCACCACCACCCCGCCTCCAA	0	7
GAGCCACTGCACCCCGCCTCTGC	0	7
CACCCCCTCACCCCGCCCTCGGC	0	7
TTTCCCCTCCACCCAGCATCTGG	0	6
ACCCCACCCCACCCCGCCCCGGT	0	6
CCCCCCCCCCACCCCATCTCTAG	0	5
CCTCCCCAACACCCCGCCTCAAG	0	5
AACCCACCCCACCCCACCCCCAG	0	3
CCTCCCCCACACCCCGCCTCATG	0	3
AGAGCCCTCCACTCCACCTCAGG	0	3
GGCCCTCCCCGCCCCGCCCCGGG	0	2
ACCCCCCCCAACCCCGCCTCGGC	0	1
CCCCACCCCCACCCCACCTCTGG	4	0
GTCCCCCTCCTCCCCGTCTCAGG	4	0
CTCCCCCCCCACCCCGCCTCAGG	1054	0
TGCCCCCTCT-CCCCGCCCCCGG	27	0
GGGCCCTCCCACCTCGCCCCTGG	45	0
CAGCCCCTCCACTCCACCCCCGG	2	0
TCCCCCCCACCCCCCACCTCAGG	365	0
CGCCCTCCCCACTCCGCCTCGGG	202	0

## Sheet: VEGF3
GGTGAGTGAGTGTGTGCGTGNGG	GUIDE-seq	OliTag-seq
GGTGAGTGAGTGTGTGCGTGTGG	2440	10741
AGTGAGTGAGTGTGTGTGTGGGG	3125	6613
AGAGAGTGAGTGTGTGCATGAGG	2559	3998
TGTGGGTGAGTGTGTGCGTGAGG	2200	2950
GCTGAGTGAGTGTATGCGTGTGG	1997	2515
TGTGAGTAAGTGTGTGTGTGTGG	1170	1682
GTTGAGTGAATGTGTGCGTGAGG	1437	1253
AGTGTGTGAGTGTGTGCGTGTGG	686	752
ACTGTGTGAGTGTGTGCGTGAGG	796	545
GGTGAGTGAGTGCGTGCGGGTGG	0	529
AGTGAATGAGTGTGTGTGTGTGG	1315	480
TGTGAGTGAGTGTGTGTATGGGG	103	426
GGGGAGGGAGTTTGCTCCTGGGG	0	376
TGTGGGTGAGTGTGTGCGTGAGA	643	356
AGCGAGTGGGTGTGTGCGTGGGG	790	285
CTGGAGTGAGTGTGTGTGTGTGG	193	123
GGTGAGCAAGTGTGTGTGTGTGG	20	110
AGCGAGTGAGTGTGTGTGTGGGG	149	102
GGTGAGTGTGTGTGTGCATGTGG	33	98
GGTGTGTGAGTGTGTGTGTGTGG	115	85
TGTGAGTGAGTGTGTGCGTGTGA	50	75
GGTGGATGAGTGTGTGTGTGGGG	61	66
AGGGAGTGACTGTGTGCGTGTGG	24	65
GGTGAGTGAGTGTGTGTGTGAGG	199	64
GTAGAGTGAGTGTGTGTGTGTGG	82	53
GGTGAGAGAGTGTGTGCGTAGGA	11	53
CGTGTGTGTCTGTGTGGGTGAGT	0	52
AGTGAGTGAGTGAGTGAGTGAGG	97	46
AGTGAGAAAGTGTGTGCATGCGG	9	42
GTTGTGTGTGTGTGTGAGTGAGA	0	41
AGTGAATGAGTGTGTGCATGTGA	0	31
AGTGAGTATGTGTGTGTGTGGGG	41	28
GATGAGTGAGTGAGTGAGTGGGG	37	24
TGTGGGTGAGCATGTGCGTGAGG	83	24
GGTGAGTAAGTGTGAGCGTAAGG	33	23
AGGGAGTGAGTGTGAGAGTGCGG	4	23
AGAGAGTGAGTGTGTGTGTTGGG	0	22
CGTGAGTGAGTGTGTACCTGGGG	19	22
TGTGGGTGAGTGTGTGTGTGTGG	17	18
GGTGAGTGAGTGAGTGAGTGAGG	0	17
CGCGAGTGAGTGTGTGCGCGGGG	215	17
GGTGTGTGTGTGTGTGTGTGTGT	0	16
AGTGAGTGAGTGAGTGAGTGGGG	32	14
AATGAGTGAGTGTGTGTGTGTGA	13	13
GGTGAGTGTGTGTGTGAGTGTGG	0	13
GGTGAGTCAGTGTGTGAGTGAGG	122	13
GATGAGTGTGTGTGTGTGTGAGG	29	12
TGTGAGTGAGTGTGTGTGTGGAG	0	11
AGAGAGTGAGTGTGTGTGTGAGA	0	11
GGTGTATGAGTGTGTGTGTGAGG	17	10
TGTGAGTGAGTGTGTGTGTGTGA	165	9
AGTGAGTGAGTATGTGTGTATGG	0	7
GGAGAGTGAGTGTGTGCATGTGC	5	6
TGTGAGTGGGTGTGTGCATGTGG	0	6
GGTGGATGACTGTGTGTGTGGGG	18	5
TGTGAGTGTGTGTGTGCATGTGG	0	5
GGGAAGGGAGTGTGTGCATGGGG	0	4
GGTGAGTAGGTGTGTGTGTGGGG	0	4
AGTGAGTGAGTGTGTGTGTGAAG	0	3
GGTGAGTGGGAGTGAGAGGTGGG	0	2
TGTGAGTGGGTGTGTGTGTGGGG	16	0
TGTGAGTGAGTATGTACATGTGG	17	0
GGGGGGTGAGTGTGTGTGTGGGG	3	0
GGTGAGAGAGTGTGTGCACGGGG	4	0
GGTGTGTGGGTGGGGGTGTGTGG	5	0
GGTGAATGAGTGTGTGCTCTGGG	26	0
GGTGAGTGAGTGTGTGCGGGTGG	1535	0
TGTGAGAGAGTGTGTGTGTGGAG	4	0
GGAGAGTGAGTGTGTGTGTGAGA	35	0
AGTGAGTGAGTGTGAGTGCGGGG	6	0
TGTGAGAGAGAGTGTGCGTGTGG	3	0
AGTGAGTGAGTGTGTGTGTGTGA	6	0
CATGAGTGAGTGTGTGGGTGGGG	45	0
AGTGAGTAAGTGAGTGAGTGAGG	17	0
AGTGAGTGAGTGTGTGTGTGAGA	22	0
