# Supplementary material for: OliTag-seq enhances in cellulo detection of CRISPR-Cas9 off-targets
Source: Commun Biol. 2024 Jun 6;7:696. doi: 10.1038/s42003-024-06360-w (PMC11156888; doi:10.1038/s42003-024-06360-w)
Supplement: Supplementary file 5 — Supplementary Data 2 [file 42003_2024_6360_MOESM5_ESM.xlsx]

## Sheet: EMX1
GAGTCCGAGCAGAAGAAGAANGG	U2OS	K562	293T	IPS
GAGTCCGAGCAGAAGAAGAAGGG	153267	15647	967	4958
GAGTTAGAGCAGAAGAAGAAAGG	69609	16822	2745	6339
GAGTCTAAGCAGAAGAAGAAGAG	18726	15671	1105	5948
GAGTCCTAGCAGGAGAAGAAGAG	3206	1814	379	3056
AAGTCTGAGCACAAGAAGAATGG	3047	1178	272	622
ACGTCTGAGCAGAAGAAGAATGG	517	336	76	249
GAGGCCGAGCAGAAGAAAGACGG	401	972	950	1071
GAGCCCAAGTAGGAAGAGAAGGG	278	0	0	0
GAGTAGGAGCAGGAGAAGAAGGA	37	29	0	82
TCATCCAAGCAGAAGAAGAAGAG	19	18	90	81
GAATCCAAGCAGGAGAAGAAGGA	14	735	68	421
GAGCACGAGCAAGAGAAGAAGGG	7	37	0	114
AAGCCCGAGCAAAGGAAGAAAGG	2	18	14	139
AAGTTGGAGCAGGAGAAGAAGGG	2	0	0	0
GAATCCAAGCAGAAGAAGAGAAG	1	0	0	0
GAGTCCAAGCAGTAGAGGAAGGG	0	76	2	75
CACTCCAAGTAGAAGAAGAAAAG	0	0	2	12
GAGTCAGAGAAGAGGAGGAAGGG	0	24	0	0
GAGTCCGGGAAGGAGAAGAAAGG	0	314	21	126
AAGTCCGAGGAGAGGAAGAAAGG	0	101	0	51
GAGGCCGGGCAGGAGAAGGAGGG	0	0	0	45
TTCTCCAAGCAGAAGAAGAAGAG	0	12	0	0
AAGTCCGGGCAAAAGAGGAAAGG	0	0	0	42
GAGTCTAAGCAGGAGAATAAAGG	0	60	0	136
GAGTCCCAGCAAAAGAAGAAAAG	0	6	0	63
AAGGCAGAGCAGAAGAAGATGGT	0	0	0	74
CAGTCAGGGCAGAGGAAGAAGGG	0	73	0	0
AAGTCCCGGCAGAGGAAGAAGGG	0	46	0	39
GAGCCGGAGCAGAAGAAGGAGGG	0	54	9	303
AAGTCAGAGCAGAAAAAGAGAGG	0	0	0	34
GAGCCTGAGCAGAAGGAGAAGGG	0	29	0	0

## Sheet: VEGF1
GGGTGGGGGGAGTTTGCTCCNGG	U2OS	K562	293T	IPS
GGGTGGGGGGAGTTTGCTCCTGG	84441	46425	6674	3366
GGATGGAGGGAGTTTGCTCCTGG	70789	44749	15054	5493
TAGTGGAGGGAGCTTGCTCCTGG	45784	35464	7981	3903
GGGAGGGTGGAGTTTGCTCCTGG	36986	27765	8512	3545
GGGGAGGGGAAGTTTGCTCCTGG	29698	9211	7304	2136
CTGGTGGGGGAGCTTGCTCCAGG	13914	11044	4977	2645
CGGGGGAGGGAGTTTGCTCCTGG	11601	6938	4306	1786
GTGGGGGTAGAGTTTGCTCCAGG	8381	16682	8160	2974
AGGAAGGAGGAGTTAGCTCCTGG	5134	5392	4909	2226
GAGGGGGAGCAGTTTGCTCCAGG	4623	14259	3662	1160
AGGGAGGAGGAATTTGCTCCAGG	4106	1969	3245	1120
GCGTGGGGGGTGTTTGCTCCCGG	3355	3784	6182	1731
GAGGGTGGGGAGTTTACTCCTGG	1551	640	711	537
GGGCAAGGGGAGGTTGCTCCTGG	906	898	1605	664
GGGTGGGGGGAGTTTGCCCCAGG	769	1444	3334	921
GAGTGGGTGGAGTTTGCTACAGG	745	10718	3229	894
AGGTGGTGGGAGCTTGTTCCTGG	613	2896	2110	870
AAGTAAGGGAAGTTTGCTCCTGG	597	683	1454	138
GGTGGGGGTGGGTTTGCTCCTGG	590	1182	1113	193
GGAGGAGGGGAGTCTGCTCCAGG	398	1774	2670	772
AGCTGGAGGGAGTTTGCCCCAGG	368	1353	1576	232
GGTTGAGGGGAGTCTGCTCCAGG	330	1450	1735	279
AAGTGGGAGGAGACTGCTCCAGG	303	199	185	244
GGGTGGGTGGAGTTTGCTACTGG	290	1222	2451	544
GGGGGTGGGGACTTTGCTCCAGG	258	1125	1303	347
AGAGGGGGAGAGTTTGCCCCTGG	150	105	428	50
CCCGGGGGGAAGCTTGCTCCAGG	148	443	990	123
GGTGGGGGAGAGCTAGCTCCGGG	114	615	251	25
GGGGGTGGGGAGCATGCTCCAGG	88	449	395	101
AGCTGAGGGGAGCTTGCTCTGGG	64	318	599	99
TTGGGGGGGCAGTTTGCTCCTGG	63	1436	322	167
AGGTACGGGGAGCATGCTCCAGG	62	3680	453	0
TCTTGGGGGGAAGTTGCTCCAGG	37	217	733	79
ATGTGTGGGGAATTTGCTCCAGG	35	27	92	0
AGGAGGGGGAAGAATGCTCCAGG	20	21	41	9
CTCTGAGGGGAGTTTGCTCTGGG	13	28	60	0
GGGCAGAGGGAGTTAGCACCGGG	10	49	333	183
GGGGGTGGGGGGTTTGCTCCTGC	9	0	33	9
GGGGGAGGGGAGAATGCCCCAGG	3	150	164	48
AGAGGGGTGGAGTTTGTTCCAGG	0	0	5	0
AGGTAGGAGAAGCTTGCTCCTGA	0	40	91	102
GGAGTGGGTGAGCTTGCTCCTGG	0	21	39	0
GTGTGAGGGGAGTAAGCTCTAGG	0	0	34	0
GGGAGGAGGGAATCTGCTCCAGG	0	8	41	10
GGGGAGGGGGAGGATGCCCCTGG	0	0	13	0
AGGGGAGGGGAACTTGCACCAGG	0	20	48	0
AGGGAGGGAGAATTTGCTCCTGG	0	224	198	116
AGGGGTAGGGAGATTGCTCCTGG	0	2	53	0
GAGGGGAGGGAGCTTCCTCCCGG	0	5	19	0
TTGTGGGGGGAATTTGTTCCAGG	0	2	8	22
GGGTCGGGGGAGTTTGCTCAGAG	0	19	0	0
AGGTGGGAGGAGCTTGAACCTGG	0	0	14	0
AGTGGGGGAGAGTATGCTCCGGG	0	0	20	0
AGGCAGAGGGAGATTGCTCCAGG	0	5	115	0
AAGTGGGAGAAGCTTGCTCTGGG	0	0	33	8
GTGGGAGGATAGCTTGCTCCTGG	0	9	7	0
GGGAGGGAAGAGTTCGCTCCAGG	0	4	21	0
GAGCGGGAGGAGCCTGCTCCAGG	0	0	15	0
AGATAGGGGTAGTTTGCTACAGG	0	0	22	0
AAGTGGGAAGTGTTTGCTCCTGG	0	0	5	0
GGGGGTGGGGAGGTTGCCCCAGG	0	0	2	0
GGGTGGGAGAAGTCTGCTCCCAG	0	0	25	0
ATGTGGGGGGAATTTAATCCAGG	0	0	11	0
GGGGTAGAGGAGTTTGCGCCAGG	0	1	16	0
AAAGGGGGGAACTTTGCTCCAGG	0	5	22	0
GGGTGGGGGGAGCTTGTCCCTGG	0	9	21	0
GGAAAGGAGGAGCTTGCTCCAGG	0	27	153	48
AGTTTGGGGGAGTTTGCCCCAGG	0	11	54	0
AGGGAAGGGGAATTTGCACCTGG	0	49	139	0
GTGAGGGGAGAAATTGCTCCAGG	0	0	12	0
GAGTTGGGGGAATTTGCTCTCTG	0	3	29	0
CGGTGGGGTGAGAAAGCTCCTGG	0	33	4	0
AAGTGGAAGGAGCTTGCACCAGG	0	19	214	26
GGGGGAGGGAAGTTTCCTCCAGG	0	0	47	0
AGGGGAGGGGAGGTTGCTACTGG	0	0	12	0
CAGTGGGGGGAGCTTTCTCCTGG	0	119	160	0
GGGAAGAGGGAGGTAGCTCCGGG	0	0	5	0
AGGAGGGGAGAGTATGCTACCGG	0	7	0	0
GGATGGAGGTAGTTTGTTCCTGG	0	10	53	0
GGGCGGGGAGCGTTTGCACCCGG	0	0	7	0
GAGTGGGAGGAGTTTGTCCCAGG	0	99	54	27
GGGTGGGAGGAGTTTGCCCACAG	0	61	39	0
GTGCAGGGGGAATTTGCTTCCGG	0	15	13	0
AAGTGGGAAGAGTTTGTTCCAGG	0	76	177	13
GGGGAGGGGGAGATGGCTCCCGG	0	5	30	51
TGGTGGGGGGAGCTTGCTCCCTG	0	66	4	0
AGATAGGGGCAGTTTGCTTCTGG	0	4	51	0
GGGTGAGGGGAATAAACTCCAGG	0	12	19	0
GGGAGGGGGCAGGTTGCTCCAGG	0	22	123	36
GGGTGGGGGAAGTAGGCTCCCGG	0	53	112	54
GGGTTGGGAGAGTTTACGCCAGG	0	0	7	0
GGGGGTGGGGAGTTAGCTCATGG	0	70	57	0
GGTGGAGGTGGGTTTGCTCCGAG	0	14	37	0
GGATGGGGAGAGTTTGCATCTGG	0	17	45	19
GGGGGCAGGGAGATTGCTCCTGG	0	20	120	43
GAGTGGGAGGAGTTAGCTCATGG	0	21	111	21
AGGTCGGGGGAGTTAGATCCCGG	0	194	241	0
GGGAGGGGAGAGTTTGTTCCAGG	0	295	609	90
GGGGAGGGGGAGGGTGCTCCAGG	0	101	24	0
GGGTGGGGGAAGGTAGCTCCAGG	0	3	25	0
AGGGAGAGGGAGCTTGCTCCCAG	0	26	39	0
GAGTAGAGGGAGTTAAATCCAGG	0	0	22	0
AGGAGGGAGGAAGTTGCTCCAGG	0	0	44	0
AAATGGGGGGAGTTTGCCCCCCG	0	17	241	0
AGGTGGAGGGGATTTGTTCCAGG	0	3	50	0
AAGGGAGGGGAGCTTGCTCCAGA	0	10	48	0
GGGGGGTGGGAGAGAGCTCCCGG	0	0	11	0
AAATGGGGGGAGATTGCTCTTGG	0	19	21	0

## Sheet: VEGF3
GGTGAGTGAGTGTGTGCGTGNGG	U2OS	K562	293T	IPS
GGTGAGTGAGTGTGTGCGTGTGG	58358	13072	707	5301
AGAGAGTGAGTGTGTGCATGAGG	17155	6595	2116	4964
TGTGGGTGAGTGTGTGCGTGAGG	14338	7490	571	3400
AGTGAGTGAGTGTGTGTGTGGGG	11056	3132	2593	4736
GCTGAGTGAGTGTATGCGTGTGG	5656	3779	1722	2552
GTTGAGTGAATGTGTGCGTGAGG	2579	196	209	626
AGTGTGTGAGTGTGTGCGTGTGG	899	1710	1245	1875
TGTGAGTAAGTGTGTGTGTGTGG	764	405	616	1465
AGCGAGTGGGTGTGTGCGTGGGG	675	187	228	232
ACTGTGTGAGTGTGTGCGTGAGG	621	91	187	396
GGTGAGTGAGTGCGTGCGGGTGG	471	159	216	2122
AGTGAATGAGTGTGTGTGTGTGG	303	310	160	619
TGTGAGTGAGTGTGTGTATGGGG	274	192	255	1389
GGGGAGGGAGTTTGCTCCTGGGG	220	0	0	0
TGTGGGTGAGTGTGTGCGTGAGA	210	12	269	713
GGTGGATGAGTGTGTGTGTGGGG	164	102	57	127
CGTGTGTGTCTGTGTGGGTGAGT	133	59	7	0
AGGGAGTGAGTGTGAGAGTGCGG	132	60	43	96
GGTGAGTGAGTGTGTGTGTGAGG	88	61	655	19
AGCGAGTGAGTGTGTGTGTGGGG	84	527	503	801
GTAGAGTGAGTGTGTGTGTGTGG	46	7	26	194
CTGGAGTGAGTGTGTGTGTGTGG	39	18	144	720
AGTGAGTGAGTGAGTGAGTGAGG	35	0	0	59
GATGAGTGAGTGAGTGAGTGGGG	28	73	0	76
TGTGAGTGAGTGTGTGCGTGTGA	15	89	165	158
GGGGAAAGGGTGTGTGGGTGGGG	15	0	3	4
GGTGTGTGAGTGTGTGTGTGTGG	10	63	87	404
GGTGTGTGTGTGTGTGTGTGTGT	0	0	0	62
ATTGAGTGAGTATGTGTGTGAGG	0	0	0	27
TGTGAGTGGGTGTGTGCATGTGG	0	4	1	73
AGTGAGTGAGTGAGTGAGTGGGG	0	0	25	106
CGCGAGTGAGTGTGTGCGCGGGG	0	0	0	35
AATGAGTGAGTGTGTGTGTGTGA	0	10	0	18
GTTGTGTGTGTGTGTGAGTGAG	0	0	0	5
GCTGAGTGAGTATATGTGTGTGG	0	0	0	84
GCTGAGTGAGTGTATGCGTGTG	0	67	0	0
CGTGAGTGAGTGTGTACCTGGGG	0	36	34	139
GGTGAGAGAGTGTGTGCGTAGGA	0	276	67	470
GATGAGTGTGTGTGTGTGTGAGG	0	5	39	271
TTTGAGTGAGTGTGTGTGTGTGT	0	0	0	32
TGTGAGTGAGTGTGTGTGTGTGA	0	5	29	106
AGTGAGAAAGTGTGTGCATGCGG	0	0	13	0
AGTGAGTGAGTGTGTGTGTGTGA	0	0	45	0
AGAGAGTGAGTGTGTGTGTTGGG	0	4	66	182
GTTGTGTGTGTGTGTGAGTGAGA	0	0	3	6
GGAGAGTGAGTGTGTGTGTGAGA	0	0	0	19
GGTGAGTGTGTGTGTGCATGTGG	0	247	255	631
AGTGAATGAGTGTGTGCATGTGA	0	0	63	0
CATGAGTGAGTGTGTGGGTGGGG	0	6	0	37
AGTGAGTATGTGTGTGTGTGGGG	0	58	7	213
GGTGAGCAAGTGTGTGTGTGTGG	0	40	229	285
TGTGAGTGAGTGTGTGTGTGGAG	0	7	167	101
GGGGAATGAGTGTGTGCATGGAG	0	4	25	0
TGTGGGTGAGTGTGTGTGTGTGG	0	0	0	124
GGTGTGTGAGTGTGTGTGTGTGA	0	11	71	78
GGTGAGTAAGTGTGAGCGTAAGG	0	8	7	558
AGTGAGTGTGTGTGTGTGTGTGT	0	15	18	132
GGTGAATGAGTGTGTGCTCTGGG	0	0	0	13
GGTGAGTGAGTGAGTGAGTGAGG	0	3	0	0
TGAGAATGAGTGTGTGCGTGTGT	0	199	0	8
TGTGAGTGGGTGTGTGCGGGGGG	0	0	0	24
GGGGAATGAGTGTGTGTGTGGGG	0	0	4	0
AGAGAGTGAGTGTGTGTGTGTGA	0	0	0	13
TGTGGGTGAGTGTGTGCG	0	25	0	0
AGGGAGTGACTGTGTGCGTGTGG	0	13	313	193
GGTGAGTAGGTGTGTGTGTGGGG	0	105	115	0
GGGAAGGGAGTGTGTGCATGGGG	0	0	0	58
AGAGAGAGAGTGTGTGTGTGAGG	0	0	0	32
CATGAGTGTGTGTGAGAGTGTGG	0	0	0	3
GGAGAGTGAGTGTGTGCATGTGC	0	169	71	160
