# Supplementary material for: OliTag-seq enhances in cellulo detection of CRISPR-Cas9 off-targets
Source: Commun Biol. 2024 Jun 6;7:696. doi: 10.1038/s42003-024-06360-w (PMC11156888; doi:10.1038/s42003-024-06360-w)
Supplement: Supplementary file 6 — Supplementary Data 3 [file 42003_2024_6360_MOESM6_ESM.xlsx]

## Sheet: EMX1
GAGTCCGAGCAGAAGAAGAANGG	Transient Cas9	Constitutive Cas9
GAGTCCGAGCAGAAGAAGAAGGG	7160	5360
GAGTCTAAGCAGAAGAAGAAGAG	4459	5809
GAGTTAGAGCAGAAGAAGAAAGG	4503	3857
GAGTCCTAGCAGGAGAAGAAGAG	1895	3188
GAGGCCGAGCAGAAGAAAGACGG	546	1541
GAGCCGGAGCAGAAGAAGGAGGG	765	1122
AAGTCTGAGCACAAGAAGAATGG	350	469
ACGTCTGAGCAGAAGAAGAATGG	325	287
GAATCCAAGCAGGAGAAGAAGGA	130	240
AAGCCCGAGCAAAGGAAGAAAGG	57	190
GAGTCCAAGCAGTAGAGGAAGGG	92	83
GAGTCCGGGAAGGAGAAGAAAGG	65	62
GAGTCTAAGCAGGAGAATAAAGG	17	83
TCATCCAAGCAGAAGAAGAAGAG	38	58
GAGTAGGAGCAGGAGAAGAAGGA	22	41
AAGTCCGAGGAGAGGAAGAAAGG	15	47
GAGTCCCAGCAAAAGAAGAAAAG	25	36
GAGCACGAGCAAGAGAAGAAGGG	0	54
AAGCCCGAGCAGAAGAAGTTGAG	11	39
GAGTCAGAGAAGAGGAGGAAGGG	0	41
AAGTCAGAGCAGAAAAAGAGAGG	0	38
GAGTCAGAGCAAAAGAAGTAGTG	0	37
AAGTCCAGGCACAAAAAGAACGG	3	33
AAGTCCCGGCAGAGGAAGAAGGG	0	34
GAGGCCGGGCAGGAGAAGGAGGG	0	32
AAGGCAGAGCAGAAGAAGATGGT	0	30
CAGTCAGGGCAGAGGAAGAAGGG	0	29
GAGGATGAACTGAAGAAGAAAGA	0	23
GAGCCTGAGCAGAAGGAGAAGGG	0	20
GATTCCTACCAGAAGAAGAATGG	0	12
AAGGCCGAGCAGGAGGAAGAAGG	11	0
GAATCCCAGCAGGAGAAGACAGG	0	11
AAGTCAGAGGAGAAGAAGAAGGG	0	10
AAGGCAGAGCAGAGGAAGAGAGG	0	10
AAGTCCGGGCAAAAGAGGAAAGG	0	9
GAGTCCAAGAAGGAGAAGAAAGA	0	6
CACTCCAAGTAGAAGAAGAAAAG	0	5
GAGTAAGAGAAGAAGAAGAAGGG	0	5
GCGGCCGAGGGCAAGAGGAAGGG	3	0
GAGGCCCAGCAGAGGAAGAAGAG	0	3
AAATCCAACCAGAAGAAGAAAGG	2	0
Total reads	20494	22954
off-index	1.86229	3.28246

## Sheet: VEGF3
GGTGAGTGAGTGTGTGCGTGNGG	Transient Cas9	Constitutive Cas9
GGTGAGTGAGTGTGTGCGTGTGG	8196	6399
AGAGAGTGAGTGTGTGCATGAGG	4947	6454
AGTGAGTGAGTGTGTGTGTGGGG	5469	5630
GCTGAGTGAGTGTATGCGTGTGG	4680	5505
TGTGGGTGAGTGTGTGCGTGAGG	4154	4909
GGTGAGTGAGTGCGTGCGGGTGG	2166	2535
AGTGTGTGAGTGTGTGCGTGTGG	1891	2386
GTTGAGTGAATGTGTGCGTGAGG	1761	1404
GGTGAGAGAGTGTGTGCGTAGGA	1112	1497
TGTGAGTAAGTGTGTGTGTGTGG	653	1068
TGTGGGTGAGTGTGTGCGTGAGA	481	1138
TGTGAGTGAGTGTGTGTATGGGG	528	1012
AGTGAATGAGTGTGTGTGTGTGG	735	756
AGCGAGTGAGTGTGTGTGTGGGG	695	793
CTGGAGTGAGTGTGTGTGTGTGG	484	600
AGCGAGTGGGTGTGTGCGTGGGG	411	585
ACTGTGTGAGTGTGTGCGTGAGG	265	610
TGTGAGTGAGTGTGTGCGTGTGA	367	441
GGTGTGTGAGTGTGTGTGTGTGG	174	586
GGTGAGTGTGTGTGTGCATGTGG	378	359
AGAGAGTGAGTGTGTGTGTTGGG	188	522
GTAGAGTGAGTGTGTGTGTGTGG	261	426
AGGGAGTGACTGTGTGCGTGTGG	185	473
CGTGAGTGAGTGTGTACCTGGGG	325	326
AGGGAGTGAGTGTGAGAGTGCGG	325	307
GGTGAGTAAGTGTGAGCGTAAGG	160	431
TGTGAGTGAGTGTGTGTGTGTGA	184	406
GATGAGTGTGTGTGTGTGTGAGG	254	254
AGTGAGTGAGTGAGTGAGTGAGG	191	315
GGTGAGCAAGTGTGTGTGTGTGG	282	207
GATGAGTGAGTGAGTGAGTGGGG	120	347
GGTGTGTGAGTGTGTGTGTGTGA	71	351
GGAGAGTGAGTGTGTGCATGTGC	199	217
GGTGAGTGAGTGTGTGTGTGAGG	19	338
TGTGAGTGAGTGTGTGTGTGGAG	61	224
AATGAGTGAGTGTGTGTGTGTGA	109	156
GGTGAGAGAGTGTGTGCACGGGG	95	168
AGTGAGTGAGTGAGTGAGTGGGG	54	177
AGTGAGAAAGTGTGTGCATGCGG	108	115
TGTGAGAGAGAGTGTGCGTGTGG	56	167
GGTGAGTGAGTGAGTGAGTGAGG	69	132
TGTGGGTGAGTGTGTGTGTGTGG	55	142
GGTGGATGAGTGTGTGTGTGGGG	62	131
CGCGAGTGAGTGTGTGCGCGGGG	132	56
TGTGAGTGGGTGTGTGCATGTGG	50	138
GGTGAGTAGGTGTGTGTGTGGGG	54	134
TGTGGGTGAGCATGTGCGTGAGG	52	121
TGTGAGTGGGTGTGTGCGGGGGG	12	152
AGTGAGTGTGTGTGTGTGTGTGT	79	77
CGTGAGTGAGTGTGTGGTTGGGG	150	0
GGTGAGGGAGTGCGTGTGTACGG	138	7
AGTGAGTGAGTGTGTGTGTGAAG	15	123
GGTGAGTCAGTGAGTGAGTGGGG	65	53
AGTGAGTATGTGTGTGTGTGGGG	27	85
TGTGAGTGAGTATGTACATGTGG	48	55
GATGAGTGAGTGTGTGAGTGAGA	28	70
AGTGAGTGAGTGTGTGTGTGAGA	40	52
TTTGAGTGAGTGTGTGTGTGTGT	33	44
AGAGAGTGAGTGTGTGTGTGAGA	15	58
GGTGTGTGAGTGTGTGCATTGGG	32	40
AGAGAGTGAGTGTGTGTGTAGGA	46	24
AATGAGTGAGTGAGTGCATGGAG	55	11
GCTGAGTGAGTATATGTGTGTGG	28	34
GGAGAGTGAGTGTGTGTGTGAGA	23	39
GGAGAGCGAGTGTGTGCGTGTGA	0	62
GGTGAATGAGTGTGTGCTCTGGG	30	27
GATGAGGCAGTGTATGCGTGGGG	0	57
GGTGAGTGTGTGTGTGAGTGTGG	29	27
GGTGGGTGAATGGGTGCGTGGGG	27	28
TGTGAGTGGGTGTGTGTGTGGGG	22	29
AGTGAGTGAGTGTGAGTGCGGGG	22	28
GGTGTGTGTGTGTGTGTGTGTGT	38	7
TGTGCCTGTGTGTGTGCGCGCGC	45	0
GGGAAGGGAGTGTGTGCATGGGG	30	14
TGTGTGTGTGTGTGTGTGTGTGT	0	42
AATGAGTGAGTGTGTGAGTGAAG	0	38
GGTGGGTGAGTGAGTGAGTGAGG	0	38
AGTGAGTGAGTATGTGTGTATGG	8	29
GGTGAGTGAATGTGTGTGTGTGA	23	14
GGTGAGTGCGTGTGTGCGTGCGC	18	18
GGTGAGTCAGTGTGTGAGTGAGG	7	29
AGTGAGTAAGTGAGTGAGTGAGG	4	30
AGAGAGAGAGTGTGTGTGTGAGG	0	29
TGTGAGTGAGTGCATGTGTGTGG	0	28
CATGAGTGAGTGTGTGGGTGGGG	0	26
GGTGAGAGAGTGTGGGAGTGGGG	25	0
AGAGGGTGAGTGGGTGCGTGGGG	8	15
TGTGAGTGAGTGTGTGTGTTGCG	0	23
GGGGAATGAGTGTGTGTGTGGGG	0	23
TGTGAGTGAGTGGGTGAGTGTGT	0	22
TGTGAGTGTGTGTGTGCATGTGG	0	19
CTTGAGTGAGAGTGAGCGTGAGG	6	12
AGAGAGTGAGTGTGTGTGTGTGA	8	7
AGTGAATGAGTGTGTGCATGTGA	0	15
TGTGAGTGTGTGTGTGAGTGAGT	8	6
TGTGAGTGAATGTGTGTGTGTGG	0	14
AGTGTGTGAGTGTGTGAGTGAGG	13	0
TGTGGGTGGGTGTGTGTGTGTGG	12	0
AGTGAGTGAGTGTGGGTGTGTGT	6	6
TGTGAGTGTGTGTGTGTGTGTGT	11	0
GGTGAGGCAGCATGTGCCTGTGG	6	3
AGGGAATGAGTGTGTGTGTGTGG	0	8
GGTGAGCCAGTGAGTGAGTGTTT	0	7
GGAGAGCGAGTGTGTGCATTTGG	0	6
GGTGAGTGTGTGTGTGTGTGTGA	0	5
GGTGTGTGAGTGTGTGTGTGCAG	0	4
AGTGGGTGAGTGTGTGTGTGTGA	3	0
CTGGGGTGAGTGTGTGCATGGGG	3	0
GGAGAGTGAGTGTGTGCA	3	0
GGTGTGTGAGGGTGTGTGTGAGG	3	0
GGTGAGTGGGTGTGTGTGGGGGG	0	3
AGTGAGGGAGTGAGTGCGAGGGG	2	0
AGCGAGTGGGTGTGTGCGTGG	2	0
CATGGGTGAGTCTGTACGTGTGG	2	0
AGAGAGAGAGTGTGTGTGTGTGG	0	2
GGTGTGTGAGGGTGGATGTGTGC	0	2
TGTGAGTGTGAGTGTATGTGGGT	0	2
TGTGAGTGAATGTGTTTCTGTGT	0	2
ACTGAGTGAGTGTGAGTGTGAGG	0	2
GGTGGATGAGTGTGTGTGTGG	0	2
Total reads	44526	53182
off-index	4.43265	7.31099
