# Supplementary material for: OliTag-seq enhances in cellulo detection of CRISPR-Cas9 off-targets
Source: Commun Biol. 2024 Jun 6;7:696. doi: 10.1038/s42003-024-06360-w (PMC11156888; doi:10.1038/s42003-024-06360-w)
Supplement: Supplementary file 7 — Supplementary Data 4 [file 42003_2024_6360_MOESM7_ESM.xlsx]

## Sheet: EMX1
GAGTCCGAGCAGAAGAAGAANGG	-TSA	+TSA
GAGTCTAAGCAGAAGAAGAAGAG	4331	3485
GAGTCCGAGCAGAAGAAGAAGGG	3599	3262
GAGTTAGAGCAGAAGAAGAAAGG	3409	2825
GAGTCCTAGCAGGAGAAGAAGAG	2254	2281
GAGCCGGAGCAGAAGAAGGAGGG	714	962
GAGGCCGAGCAGAAGAAAGACGG	658	911
AAGTCTGAGCACAAGAAGAATGG	713	653
GAATCCAAGCAGGAGAAGAAGGA	275	490
AAGCCCGAGCAAAGGAAGAAAGG	165	279
ACGTCTGAGCAGAAGAAGAATGG	187	235
GAGTCCAAGCAGTAGAGGAAGGG	50	152
GAGTCCGGGAAGGAGAAGAAAGG	41	139
GAGTAGGAGCAGGAGAAGAAGGA	113	60
GAGTCCCAGCAAAAGAAGAAAAG	76	96
GAGCACGAGCAAGAGAAGAAGGG	26	132
TCATCCAAGCAGAAGAAGAAGAG	69	65
AAGTCCGGGCAAAAGAGGAAAGG	43	91
AAGTCCGAGGAGAGGAAGAAAGG	53	54
AAGGCAGAGCAGAAGAAGATGGT	36	67
AAGTCCCGGCAGAGGAAGAAGGG	17	82
AAGTCAGAGCAGAAAAAGAGAGG	23	71
GAGTCTAAGCAGGAGAATAAAGG	33	58
AAGTTGGAGCAGGAGAAGAAGGG	35	52
AAGCCCGAGCAGAAGAAGTTGAG	16	59
GAGGCCGGGCAGGAGAAGGAGGG	9	48
GAATCCCAGCAGGAGAAGACAGG	0	50
GAGCCTGAGCAGAAGGAGAAGGG	8	36
GAGTCCCAGCAGGAGAAGAAAGA	3	37
AAGGCAGAGCAGAGGAAGAGAGG	16	20
GAGTCTGGGCAGGAGAAGAAGAG	0	28
GAATCCAAGCAGAAGAAGAGAAG	0	27
CAGTCAGGGCAGAGGAAGAAGGG	0	20
CACTCCAAGTAGAAGAAGAAAAG	0	19
GAACCCGAGCAGGAGAAGAGGAG	0	16
AAATCCAACCAGAAGAAGAAAGG	13	0
GAGCCAGGGCAGAAGAAGAATGA	0	10
GAGTCAGAGCAAAAGAAGTAGTG	0	8
AAGGCCAAGCAGAAGAGTAATGG	0	8
GATTCCTACCAGAAGAAGAATGG	0	6
AAGTCTGAGCACAAGAAGAAT	0	6
GAGGCCCAGCAGAGGAAGAAGAG	0	6
GACTCCGAGCAGCAGAAGGATGG	0	3
AAGTCCAGACAGAAGAAGAAGGA	0	3
GAGTCAAAGCAGAAGAAAGAACG	0	3
AGTTCCAAGCAGAGGAAGAAGGG	0	2

## Sheet: VEGF3
GGTGAGTGAGTGTGTGCGTGNGG	-TSA	+TSA
AGAGAGTGAGTGTGTGCATGAGG	3150	2383
GCTGAGTGAGTGTATGCGTGTGG	2869	2651
GGTGAGTGAGTGTGTGCGTGTGG	2616	1883
TGTGGGTGAGTGTGTGCGTGAGG	2326	1916
AGTGTGTGAGTGTGTGCGTGTGG	1847	2326
GGTGAGAGAGTGTGTGCGTAGGA	2111	1763
AGTGAGTGAGTGTGTGTGTGGGG	1760	1993
GGTGAGTGAGTGCGTGCGGGTGG	1568	1940
GTTGAGTGAATGTGTGCGTGAGG	1494	1715
TGTGGGTGAGTGTGTGCGTGAGA	924	1393
TGTGAGTGAGTGTGTGTATGGGG	861	1078
TGTGAGTAAGTGTGTGTGTGTGG	793	1104
AGTGAATGAGTGTGTGTGTGTGG	1006	884
AGCGAGTGAGTGTGTGTGTGGGG	859	984
GGTGAGTGTGTGTGTGCATGTGG	773	1061
CGTGAGTGAGTGTGTACCTGGGG	839	858
GGTGAGTAAGTGTGAGCGTAAGG	565	1029
AGCGAGTGGGTGTGTGCGTGGGG	648	936
GGTGAGCAAGTGTGTGTGTGTGG	665	918
ACTGTGTGAGTGTGTGCGTGAGG	694	755
TGTGAGTGAGTGTGTGCGTGTGA	513	617
AGAGAGTGAGTGTGTGTGTTGGG	367	754
GGTGTGTGAGTGTGTGTGTGTGG	540	526
TGTGAGTGAGTGTGTGTGTGTGA	454	565
AGGGAGTGAGTGTGAGAGTGCGG	365	645
AGGGAGTGACTGTGTGCGTGTGG	364	638
CTGGAGTGAGTGTGTGTGTGTGG	481	519
AGTGAGTGAGTGAGTGAGTGGGG	411	449
GTAGAGTGAGTGTGTGTGTGTGG	315	496
TGTGAGTGAGTGTGTGTGTGGAG	264	538
AGTGAGTGAGTGAGTGAGTGAGG	189	567
GATGAGTGAGTGAGTGAGTGGGG	288	394
GATGAGTGTGTGTGTGTGTGAGG	248	377
AATGAGTGAGTGTGTGTGTGTGA	208	399
GGAGAGTGAGTGTGTGCATGTGC	266	300
GGTGTGTGAGTGTGTGTGTGTGA	242	305
GGTGAGTAGGTGTGTGTGTGGGG	108	282
AGTGAGAAAGTGTGTGCATGCGG	133	253
AGTGAGTATGTGTGTGTGTGGGG	118	266
GGTGAGTGAGTGAGTGAGTGAGG	170	211
GGAGAGTGAGTGTGTGTGTGAGA	96	272
TGTGAGTGGGTGTGTGCGGGGGG	81	282
TGTGAGTGGGTGTGTGCATGTGG	170	147
TGTGGGTGAGCATGTGCGTGAGG	133	147
TGTGGGTGAGTGTGTGTGTGTGG	115	146
AGTGAGTGTGTGTGTGTGTGTGT	87	150
GATGAGTGAGTGTGTGAGTGAGA	167	49
AGTGAGTAAGTGAGTGAGTGAGG	74	118
TTTGAGTGAGTGTGTGTGTGTGT	38	151
AGTGAGTGAGTGTGTGTGTGAAG	62	127
AGTGAGTGAGTGTGTGTGTGTGA	89	97
AGAGAGAGAGTGTGTGTGTGAGG	50	133
AGTGAGTGAGTGTGTGTGTGAGA	46	131
AGAGAGTGAGTGTGTGTGTGAGA	80	83
TGTGAGTGAGTATGTACATGTGG	38	122
AGTGGGTGAGTGTGTGTGTGTGA	89	69
CATGAGTGAGTGTGTGGGTGGGG	29	129
TGTGAGTGGGTGTGTGTGTGGGG	78	78
AGTGTGTGAGTGTGTGAGTGAGG	69	87
AATGAGTGAGTGAGTGCATGGAG	49	103
GGGAAGGGAGTGTGTGCATGGGG	46	101
AGAGAGTGAGTGTGTGTGTAGGA	40	101
GGTGTGTGAGTGTGTGTGTGCAG	87	50
AGAGGGTGAGTGGGTGCGTGGGG	42	89
GGTGTGTGTGTGTGTGTGTGTGT	72	58
GGTGGATGAGTGTGTGTGTGGGG	65	59
GGTGAATGAGTGTGTGCTCTGGG	63	54
GCTGAGTGAGTATATGTGTGTGG	53	60
AGAGAGTGAGTGTGTGTGTGTGA	78	33
ACTGAGTGAGTGTGAGTGTGAGG	25	82
TGTGAGTGAGTGCATGTGTGTGG	0	104
GGTGAGTGGGTGTGTGTGCGCGG	24	78
GGTGAGGGAGTGCGTGTGTACGG	10	91
AATGAGTGAGTGTGTGAGTGAAG	43	56
GATGAGGCAGTGTATGCGTGGGG	7	85
CGCGAGTGAGTGTGTGCGCGGGG	11	81
TGAGTGTGAGTGTGTGCGTGGGG	29	54
GGTGAGTGGGTATGGGTGTGTTC	22	59
GGTGAGTCAGTGTGTGAGTGAGG	0	80
GGAGAGCGAGTGTGTGCATTTGG	19	53
GGAGAGCGAGTGTGTGCGTGTGA	70	0
GGTGAGAGAGTGTGTGCACGGGG	33	36
GATGTGTGAGTGTGTGCCTGTGG	38	30
GGTGGGTGAGTGAGTGAGTGAGG	32	34
TGTGAGTGAATGTGTGTGTGTGG	23	43
GGTGAGTGTGTGTGTGAGTGTGG	14	51
TGTGGGTGGGTGTGTGTGTGTGG	41	24
AGTGAGTGAGTATGTGTGTATGG	28	37
GGGGGGTGAGTGTGTGTGTGGGG	0	63
AGTGAGTGTGTATGTGTGTGTGG	0	57
AGTGAATGAGTGTGTGCATGTGA	0	54
TGTGTGTGAGTGTGTGCATGAGG	10	40
AGTGAGTGAGTGTGGGTGTGTGT	0	48
AGTGACTGAGTGTGTGTGTGTGA	0	48
GGTGAGTGGGTGTGTGTGGGGGG	25	19
TGTGAGTGTGTGTGTGTGTGTGT	0	42
GGTGGGTGAATGGGTGCGTGGGG	17	24
TGTGAGTGAGTGTGTGTATAGAG	6	35
AGTGAGGGAGGGTGTGTGTGTGG	0	40
TGTGAGTGGGTGTGTGTGTGTGG	0	40
AGTGAGTGAGTGTGAGTGCGGGG	28	10
GGTGTGTGAGTGTGAGTGTGGGG	11	27
TGTGAGTGAGAGTGTGCATTGGG	31	6
AGTGAGAGAGTGTGTGCACCTGG	0	36
GGGGAATGAGTGTGTGTGTGGGG	3	32
GGTGAGTCAGTGAGTGAGTGGGG	28	7
TATGAGTGAGTGTGAGCGTGGGT	0	35
GGTGAGTGAGTGTGTGTGTGAGG	21	13
GGTGAGTAGGTGGGTGTGTGTGG	0	34
TGTGAGTGAGTGTGGGTGTGTGG	32	0
AGTGTGTGAGTGTGTGTGTGAGG	12	20
TGTGTGTGAGTGTGTGTGTGTGG	31	0
GGTGAGTGGGTGTGTGTGTTGGG	0	31
AATGAGTGAGTGTGTGAGTGGAG	0	31
GGTGAGTGAATGTGTGTGTGTGA	13	16
TGTGAGTGTGTGTGTGTGTGTGG	0	29
TGTGAGTGTGTGTGTGCATGTGG	0	29
AGTGAGTGAGTGTGAGCGTGAAG	0	29
GGACAGTGAGTGTGAACGTGGGG	0	28
CGTGAGTGAGTGTGTGGTTGGGG	0	28
CTTGAGTGAGAGTGAGCGTGAGG	0	27
TGTGAGTGAGTGTGTGTGTGGTG	0	26
ATTGAGTGAGTATGTGTGTGAGG	0	26
AGTGAGTGAGTGTGTGTGAGTGT	0	26
GGTGTATGAGTGTGTGTGTGAGG	0	25
TGTGAGAGAGAGTGTGCGTGTGG	3	21
TGTGAGTGTGTGTGTGAGTGAGT	23	0
TGGGTGTGAGTGTGTGCGTGTGG	0	22
GGACTGTGAGTGTGTGCGTGAGG	0	22
AGTGAGTCAGTGAGTGAGTGGGG	0	22
GGAGAGTGAGTGTGAGATTGAGG	21	0
GGTGTGTGAGTGTGTGCATTGGG	0	20
GGTGAGGGTGTGTGTGTGTGAGG	0	18
GATGAGTGTGCGTGTGCATGAGG	0	18
TGAGAGTGAGTGTGAGAGTGGGG	0	17
TATGAGTGAGTGTGTGGATGAGG	16	0
AGTGAGTGAGTGTGTTTGTGTGC	0	15
TGTGAATGAGTGTGTGCATGTGA	10	2
AGTGAGTGAGAGTGAGCGCAGGG	0	12
TGTGAGTGAGTGTGTGCGTTTGT	0	12
CATGGGTGAGTCTGTACGTGTGG	0	12
GGTGGATGACTGTGTGTGTGGGG	11	0
GGTGGATGAGTGTGTGTGTGGGC	11	0
GATGAGCGAGTGTGTGTGTATGG	0	11
AATGAGTGAGTGAATGAGTGAGG	0	10
TGAGAGTGAGTGTGTGTGTGTGT	0	10
GGTGGAGGAGGGTGTGCGTGGGG	0	10
TGTGTGTGTGTGTGTGTGTGTGT	6	2
TGTGAGTGAGTGTGTGTGCGGGG	8	0
AGTGGGTGAGTGTGAGAGTGTGG	0	8
AGTGGGTGAGTGGGTGCCTGAGG	0	8
GGTGGGTGTGTGTGTGTGTGGGG	0	6
GGTGAGTCAGTGTGTGAGTGGAG	0	6
TGTGTGTGTGTGTGTGTGTAGGG	0	6
TGTGAGAGAATGTGTGTGTGTGT	2	3
AGTGAGTGAGTGAGTGGGAGCGG	3	2
AGTGAGTATGTGTGTGTGTGTGG	0	5
TGTGGGTGAGCACGTGTGTGAGG	0	5
GATGTGTGCATGTGTGTGTGTGG	4	0
GGTGAGTGTGTGTGTGTGTGTGA	4	0
AGTGAGTGAGTGGGTGCATGAAG	0	4
AGAGAGTGAGTGTGTGTGT	3	0
GGGGAGAGAGAGTGAGCGTGGGG	3	0
GGTGATAGAGTGAGTGTGTGAGG	3	0
TGTGAGTGAATGTGTTTCTGTGT	3	0
GGTGAGTACGTGCATGTGTGTGT	0	3
GCAGAGTGAGTGTGTGTGTTGGG	0	3
AGGGAATGAGTGTGTGTGTGTGG	0	3
TGTGCATGAATGTGTGTGTGGGT	0	3
GGGGAATGAGTGTGTGCATGGAG	0	3
AGAGAGAGAGTGTGTGTGTGTGG	2	0
TGTGAGTGAGTGTGTGTGTGAGA	2	0
GGAGAGTGTGTGTGAGACTGTGT	2	0
AGTGAGTGAGTAAGTGTGTTGGG	2	0
TGTGATTGTGTGTATGTGTGTGT	2	0
TGTGTGTGAATGTGTGAGTGTGA	0	2
TGCGAGTGAGTGTGTGCGTGCGC	0	2
TGTGCGTGCAAGTGTGTGTGAGG	0	2
