# Supplementary material for: OliTag-seq enhances in cellulo detection of CRISPR-Cas9 off-targets
Source: Commun Biol. 2024 Jun 6;7:696. doi: 10.1038/s42003-024-06360-w (PMC11156888; doi:10.1038/s42003-024-06360-w)
Supplement: Supplementary file 8 — Supplementary Data 5 [file 42003_2024_6360_MOESM8_ESM.xlsx]

## Sheet: EMX1 on-target
Primer name	sequence
T3083-EMX1-S1216-PE180-F-BC1	tcacgAGGTGAAGGTGTGGTTCCAG
T3084-EMX1-S1216-PE180-F-BC2	gatgtAGGTGAAGGTGTGGTTCCAG
T3085-EMX1-S1216-PE180-F-BC3	taggcAGGTGAAGGTGTGGTTCCAG
T3086-EMX1-S1216-PE180-F-BC4	gaccaAGGTGAAGGTGTGGTTCCAG
T3253-EMX1-S1216-PE180-F-BC5	gattgaAGGTGAAGGTGTGGTTCCAG
T3254-EMX1-S1216-PE180-F-BC6	aacacaAGGTGAAGGTGTGGTTCCAG
T3255-EMX1-S1216-PE180-F-BC7	ccacgtAGGTGAAGGTGTGGTTCCAG
T3256-EMX1-S1216-PE180-F-BC8	ggtgacAGGTGAAGGTGTGGTTCCAG
T3257-EMX1-S1216-PE180-F-BC9	ttgttgAGGTGAAGGTGTGGTTCCAG
T3258-EMX1-S1216-PE180-F-BC10	actgtcAGGTGAAGGTGTGGTTCCAG
T3259-EMX1-S1216-PE180-F-BC11	cagcctAGGTGAAGGTGTGGTTCCAG
T3261-EMX1-S1216-PE180-F-BC12	gtctaaAGGTGAAGGTGTGGTTCCAG
T3379-EMX1-S1216-PE180-F-BC13	aaaggctAGGTGAAGGTGTGGTTCCAG
T3381-EMX1-S1216-PE180-F-BC14	aggacagAGGTGAAGGTGTGGTTCCAG
T3495-EMX1-S1216-PE180-F-BC15	cagtgAGGTGAAGGTGTGGTTCCAG
T3496-EMX1-S1216-PE180-F-BC16	ccaatAGGTGAAGGTGTGGTTCCAG
T3497-EMX1-S1216-PE180-F-BC17	agatcAGGTGAAGGTGTGGTTCCAG
T3498-EMX1-S1216-PE180-F-BC18	cttgaAGGTGAAGGTGTGGTTCCAG
T3499-EMX1-S1216-PE180-F-BC19	agttggAGGTGAAGGTGTGGTTCCAG
T3501-EMX1-S1216-PE180-F-BC20	gcatatAGGTGAAGGTGTGGTTCCAG
T3502-EMX1-S1216-PE180-F-BC21	ctatcaAGGTGAAGGTGTGGTTCCAG
T3503-EMX1-S1216-PE180-F-BC22	actcgtAGGTGAAGGTGTGGTTCCAG
T3504-EMX1-S1216-PE180-F-BC23	ggcattAGGTGAAGGTGTGGTTCCAG
T3505-EMX1-S1216-PE180-F-BC24	gtcttgAGGTGAAGGTGTGGTTCCAG
T3087-EMX1-S1216-PE180-R	GTTGCCCACCCTAGTCATTG

## Sheet: VEGF1 on-target
Primer name	sequence
T3088-VEGF1-S1217-PE207-F-BC1	tcacgCACACGTCCTCACTCTCGAA
T3089-VEGF1-S1217-PE207-F-BC2	gatgtCACACGTCCTCACTCTCGAA
T3091-VEGF1-S1217-PE207-F-BC3	taggcCACACGTCCTCACTCTCGAA
T3092-VEGF1-S1217-PE207-F-BC4	gaccaCACACGTCCTCACTCTCGAA
T3093-VEGF1-S1217-PE207-R	GAAGCAACTCCAGTCCCAAA

## Sheet: VEGF2 on-target
Primer name	sequence
T3094-VEGF2-S1218-PE182-F-BC1	tcacgCGGACAGACAGACAGACACC
T3095-VEGF2-S1218-PE182-F-BC2	gatgtCGGACAGACAGACAGACACC
T3096-VEGF2-S1218-PE182-F-BC3	taggcCGGACAGACAGACAGACACC
T3097-VEGF2-S1218-PE182-F-BC4	gaccaCGGACAGACAGACAGACACC
T3098-VEGF2-S1218-PE182-R	AGAACAGCCCAGAAGTTGGA

## Sheet: VEGF3 on-target
Primer name	sequence
T3073-VEGF3-S1144-PE231-F-BC1	gattgaCACAGGGAAGCTGGGTGAAT
T3075-VEGF3-S1144-PE231-F-BC2	aacacaCACAGGGAAGCTGGGTGAAT
T3076-VEGF3-S1144-PE231-F-BC3	ccacgtCACAGGGAAGCTGGGTGAAT
T3077-VEGF3-S1144-PE231-F-BC4	ggtgacCACAGGGAAGCTGGGTGAAT
T3078-VEGF3-S1144-PE231-F-BC5	ttgttgCACAGGGAAGCTGGGTGAAT
T3079-VEGF3-S1144-PE231-F-BC6	actgtcCACAGGGAAGCTGGGTGAAT
T3081-VEGF3-S1144-PE231-F-BC7	cagcctCACAGGGAAGCTGGGTGAAT
T3082-VEGF3-S1144-PE231-F-BC8	gtctaaCACAGGGAAGCTGGGTGAAT
T3114-VEGF3-S1144-PE231-F-BC9	aaaggctCACAGGGAAGCTGGGTGAAT
T3115-VEGF3-S1144-PE231-F-BC10	aggacagCACAGGGAAGCTGGGTGAAT
T3116-VEGF3-S1144-PE231-F-BC11	atcatgtCACAGGGAAGCTGGGTGAAT
T3117-VEGF3-S1144-PE231-F-BC12	cttctaaCACAGGGAAGCTGGGTGAAT
T3118-VEGF3-S1144-PE231-F-BC13	gtagcacCACAGGGAAGCTGGGTGAAT
T3119-VEGF3-S1144-PE231-F-BC14	tgtccgaCACAGGGAAGCTGGGTGAAT
T3481-VEGF3-S1144-PE231-F-BC15	tcacgCACAGGGAAGCTGGGTGAAT
T3482-VEGF3-S1144-PE231-F-BC16	gatgtCACAGGGAAGCTGGGTGAAT
T3483-VEGF3-S1144-PE231-F-BC17	taggcCACAGGGAAGCTGGGTGAAT
T3484-VEGF3-S1144-PE231-F-BC18	cagtgCACAGGGAAGCTGGGTGAAT
T3485-VEGF3-S1144-PE231-F-BC19	ccaatCACAGGGAAGCTGGGTGAAT
T3486-VEGF3-S1144-PE231-F-BC20	agatcCACAGGGAAGCTGGGTGAAT
T3487-VEGF3-S1144-PE231-F-BC21	cttgaCACAGGGAAGCTGGGTGAAT
T3488-VEGF3-S1144-PE231-F-BC22	agttggCACAGGGAAGCTGGGTGAAT
T3489-VEGF3-S1144-PE231-F-BC23	gcatatCACAGGGAAGCTGGGTGAAT
T3491-VEGF3-S1144-PE231-F-BC24	ctatcaCACAGGGAAGCTGGGTGAAT
T3492-VEGF3-S1144-PE231-F-BC25	actcgtCACAGGGAAGCTGGGTGAAT
T3493-VEGF3-S1144-PE231-F-BC26	ggcattCACAGGGAAGCTGGGTGAAT
T3494-VEGF3-S1144-PE231-F-BC27	gtcttgCACAGGGAAGCTGGGTGAAT
T3074-VEGF3-S1144-PE231-R	AGCCGTTCCCTCTTTGCTAG

## Sheet: EMX1 off-target
Primer name	sequence
T4687-EMX1-Off1-F	CTATAGCAGCCCCCTCATTT
T4688-EMX1-Off1-R	GGTTCCCAGGAGATCTTACA
T4689-EMX1-Off2-F	ACTTGGCCCAGGTTTATTTG
T4691-EMX1-Off2-R	TGCCAGAGTTGTGGAAATTG
T4692-EMX1-Off3-F	TGCCCTAGTGATTTCCCTGT
T4693-EMX1-Off3-R	TTGTTACCATGGCAAGTCCA
T4694-EMX1-Off4-F	CTCACCAGAACCTGACCACA
T4695-EMX1-Off4-R	GGGATCAGTGCCAAATGACT
T4696-EMX1-Off5-F	TTCCAAGGGGCACTTTAACA
T4697-EMX1-Off5-R	AATGGCATCAACAGGGAGAG
T4698-EMX1-Off6-F	GAACCTGCCCTTGTCAGTTG
T4699-EMX1-Off6-R	GGAATCTGCACTTTCCTTGC
T4701-EMX1-Off7-F	CTCAGACAATCTGCCCACCT
T4702-EMX1-Off7-R	GCACCAGCTACCTTTGTGCT
T4703-EMX1-Off8-F	GCACAGATAAGAAAGTTGTG
T4704-EMX1-Off8-R	CACACATCTCAAGATCTGCA
T4705-EMX1-Off9-F	GCAGTTTGTAAGGTGAATGT
T4706-EMX1-Off9-R	TCCCAAAGCATGAAATATGA
T4707-EMX1-Off10-F	ACGTGGCTGAGGGAGAGTAA
T4708-EMX1-Off10-R	ATTGGCTGAGGCTTTCTTTG

## Sheet: VEGF1 off-target
Primer name	sequence
T3577-VEGF1-U2OS-GS2off1-BC1	tcacgTAAGTCCATCCACCCCTCAG
T3578-VEGF1-U2OS-GS2off1-R	AGGAGAGCAGCTGGAATGAG
T3579-VEGF1-U2OS-GS2off2-BC1	tcacgGGGGAAATCAACCCAGAGAT
T3581-VEGF1-U2OS-GS2off2-R	CTCCCAAAGTGCTGGGATTA
T3582-VEGF1-U2OS-GS2off3-BC1	tcacgAGGCTTCACAGAGGAGGTGA
T3583-VEGF1-U2OS-GS2off3-R	ATTCCTGGCCTCTACCCATT
T3584-VEGF1-U2OS-GS2off4-BC1	tcacgAGGGAGGACTTGGAGGTAGG
T3585-VEGF1-U2OS-GS2off4-R	TTTCCCCTTCTCCTCACTTG
T4725-VEGF1-Off1-F	TAAGTCCATCCACCCCTCAG
T4726-VEGF1-Off1-R	AGGAGAGCAGCTGGAATGAG
T4727-VEGF1-Off2-F	GAACTTAGGACCAGTTACCC
T4728-VEGF1-Off2-R	TTACATCCCAATAGCCTCAG
T4729-VEGF1-Off3-F	AAGTGAGAAGAGGGGAAGCA
T4731-VEGF1-Off3-R	TTTCCAGAGCAGCCTGAGAT
T4732-VEGF1-Off4-F	TCATGCGAGGATTGTCTGTT
T4733--VEGF1-Off4-R	TGTGTTTTGCAAAGCTGGAC
T4734-VEGF1-Off5-F	GAAGCAGCTCTGGGTTGAGA
T4735-VEGF1-Off5-R	CCCAGTGCCTCCAAGATAAA
T4736-VEGF1-Off6-F	GGGAGGACTTGGAGGTAGGT
T4737-VEGF1-Off6-R	CCCTTCTCCTCACTTGCCAT
T4738-VEGF1-Off7-F	CTCAGAGGAAGGCCCGTTTT
T4739-VEGF1-Off7-R	GATCTGGGGCATCTTCCTCG

## Sheet: VEGF2 off-target
Primer name	sequence
T4709-VEGF2-Off1-F	TCCAGCTCTGCTTCATGTTG
T4711-VEGF2-Off1-R	TGGGCATTTTTGGTCTAGGA
T4712-VEGF2-Off2-F	AGTCAGAGCCCTGGGTAAGG
T4713-VEGF2-Off2-R	TGGAACAGTTCTGACGTATC
T4714-VEGF2-Off3-F	TGAACAATTCAGGAGCTGTG
T4715-VEGF2-Off3-R	CATGATAAGTGAGAAAATCC
T4716-VEGF2-Off4-F	TCCAAGAGCCAAGGAAAGAA
T4717-VEGF2-Off4-R	CATCCCTGGTTAGAAGACGT
T4718-VEGF2-Off5-F	CAACACTGGAACACCCCTCT
T4719-VEGF2-Off5-R	GTGTGGCCAGGATGTTGAAT
T4721-VEGF2-Off6-F	ATTTGAGAGCGCATCCTCTG
T4722-VEGF2-Off6-R	CCTCTTGAACATGCCGAAAT
T4723-VEGF2-Off7-F	GTTCCTGCCCTTAGGCATTT
T4724-VEGF2-Off7-R	CCATTCCTGCCTCAATCTGT

## Sheet: VEGF3 off-target
Primer name	sequence
T2383-VEGF3-S1144-OFF1-F-BC1	aacacaCGTATTCAGGGTGTGCAATG
T2384-VEGF3-S1144-OFF1-F-BC2	ccacgtCGTATTCAGGGTGTGCAATG
T2385-VEGF3-S1144-OFF1-F-BC3	ggtgacCGTATTCAGGGTGTGCAATG
T2386-VEGF3-S1144-OFF1-F-BC4	ttgttgCGTATTCAGGGTGTGCAATG
T2387-VEGF3-S1144-OFF1-R	GGGAATCTAATGTATGGCATGG
T2388-VEGF3-S1144-OFF2-F-BC1	aacacaAAGCCCATTCCCTCTTTAGC
T2389-VEGF3-S1144-OFF2-F-BC2	ccacgtAAGCCCATTCCCTCTTTAGC
T2391-VEGF3-S1144-OFF2-F-BC3	ggtgacAAGCCCATTCCCTCTTTAGC
T2392-VEGF3-S1144-OFF2-F-BC4	ttgttgAAGCCCATTCCCTCTTTAGC
T2393-VEGF3-S1144-OFF2-R	GGGGAGAGGGACACACAGAT
T2394-VEGF3-S1144-OFF3-F-BC1	aacacaGCAGTGAGGAGGTGGTTCTT
T2395-VEGF3-S1144-OFF3-F-BC2	ccacgtGCAGTGAGGAGGTGGTTCTT
T2396-VEGF3-S1144-OFF3-F-BC3	ggtgacGCAGTGAGGAGGTGGTTCTT
T2397-VEGF3-S1144-OFF3-F-BC4	ttgttgGCAGTGAGGAGGTGGTTCTT
T2398-VEGF3-S1144-OFF3-R	GCTCTCCACCTCGATGTCA
T2399-VEGF3-S1144-OFF4-F-BC1	aacacaTCATGGAAGAATGCAAAGGA
T2401-VEGF3-S1144-OFF4-F-BC2	ccacgtTCATGGAAGAATGCAAAGGA
T2402-VEGF3-S1144-OFF4-F-BC3	ggtgacTCATGGAAGAATGCAAAGGA
T2403-VEGF3-S1144-OFF4-F-BC4	ttgttgTCATGGAAGAATGCAAAGGA
T2404-VEGF3-S1144-OFF4-R	CCCACCCAAATTTCATCTCA
T2405-VEGF3-S1144-OFF5-F-BC1	aacacaTCCTGTGGAACAACCAGACA
T2406-VEGF3-S1144-OFF5-F-BC2	ccacgtTCCTGTGGAACAACCAGACA
T2407-VEGF3-S1144-OFF5-F-BC3	ggtgacTCCTGTGGAACAACCAGACA
T2408-VEGF3-S1144-OFF5-F-BC4	ttgttgTCCTGTGGAACAACCAGACA
T2409-VEGF3-S1144-OFF5-R	ACGCAGCCATGCTTTTATCT
T2411-VEGF3-S1144-OFF6-F-BC1	aacacaTTAGGAGAGCTGGCTTGGAA
T2412-VEGF3-S1144-OFF6-F-BC2	ccacgtTTAGGAGAGCTGGCTTGGAA
T2413-VEGF3-S1144-OFF6-F-BC3	ggtgacTTAGGAGAGCTGGCTTGGAA
T2414-VEGF3-S1144-OFF6-F-BC4	ttgttgTTAGGAGAGCTGGCTTGGAA
T2415-VEGF3-S1144-OFF6-R	GCCCATTTCTCCTTTGAGGT
T2416-VEGF3-S1144-OFF7-F-BC1	aacacaTTGAAGTCCGTGCTTGAATG
T2417-VEGF3-S1144-OFF7-F-BC2	ccacgtTTGAAGTCCGTGCTTGAATG
T2418-VEGF3-S1144-OFF7-F-BC3	ggtgacTTGAAGTCCGTGCTTGAATG
T2419-VEGF3-S1144-OFF7-F-BC4	ttgttgTTGAAGTCCGTGCTTGAATG
T2421-VEGF3-S1144-OFF7-R	ACCAACCCACACACACACAC
T2422-VEGF3-S1144-OFF8-F-BC1	aacacaAGTGCCTTGCACAAATAGGC
T2423-VEGF3-S1144-OFF8-F-BC2	ccacgtAGTGCCTTGCACAAATAGGC
T2424-VEGF3-S1144-OFF8-F-BC3	ggtgacAGTGCCTTGCACAAATAGGC
T2425-VEGF3-S1144-OFF8-F-BC4	ttgttgAGTGCCTTGCACAAATAGGC
T2426-VEGF3-S1144-OFF8-R	GAGGGGTAAGAGGCTTCTGG
T2427-VEGF3-S1144-OFF9-F-BC1	aacacaCTTGCTCTCATGGCACGTT
T2428-VEGF3-S1144-OFF9-F-BC2	ccacgtCTTGCTCTCATGGCACGTT
T2429-VEGF3-S1144-OFF9-F-BC3	ggtgacCTTGCTCTCATGGCACGTT
T2431-VEGF3-S1144-OFF9-F-BC4	ttgttgCTTGCTCTCATGGCACGTT
T2432-VEGF3-S1144-OFF9-R	CAGCTTTTAAATTTATTTCACAATGG
T2433-VEGF3-S1144-OFF10-F-BC1	aacacaGGCAAGTTCTGGGCTATGAG
T2434-VEGF3-S1144-OFF10-F-BC2	ccacgtGGCAAGTTCTGGGCTATGAG
T2435-VEGF3-S1144-OFF10-F-BC3	ggtgacGGCAAGTTCTGGGCTATGAG
T2436-VEGF3-S1144-OFF10-F-BC4	ttgttgGGCAAGTTCTGGGCTATGAG
T2437-VEGF3-S1144-OFF10-R	CTGCCAGGAAAACAGAGGTC
T2438-VEGF3-S1144-OFF11-F-BC1	aacacaGTAATGGGGGAGGGGAGTAA
T2439-VEGF3-S1144-OFF11-F-BC2	ccacgtGTAATGGGGGAGGGGAGTAA
T2441-VEGF3-S1144-OFF11-F-BC3	ggtgacGTAATGGGGGAGGGGAGTAA
T2442-VEGF3-S1144-OFF11-F-BC4	ttgttgGTAATGGGGGAGGGGAGTAA
T2443-VEGF3-S1144-OFF11-R	TCTCTCTCCACCATGCCTCT
T2444-VEGF3-S1144-OFF12-F-BC1	aacacaAGATAGGGGAGGGGACATTG
T2445-VEGF3-S1144-OFF12-F-BC2	ccacgtAGATAGGGGAGGGGACATTG
T2446-VEGF3-S1144-OFF12-F-BC3	ggtgacAGATAGGGGAGGGGACATTG
T2447-VEGF3-S1144-OFF12-F-BC4	ttgttgAGATAGGGGAGGGGACATTG
T2448-VEGF3-S1144-OFF12-R	GGTTCAGTGGTTGCTTTGGT
T2451-VEGF3-S1144-OFF13-F-BC1	aacacaGCATCAAAGGATGGGGATT
T2452-VEGF3-S1144-OFF13-F-BC2	ccacgtGCATCAAAGGATGGGGATT
T2453-VEGF3-S1144-OFF13-F-BC3	ggtgacGCATCAAAGGATGGGGATT
T2454-VEGF3-S1144-OFF13-F-BC4	ttgttgGCATCAAAGGATGGGGATT
T2455-VEGF3-S1144-OFF13-R	CCTCCCTACTGGGGACATTT
T2456-VEGF3-S1144-OFF14-F-BC1	aacacaCACTCCCAGGGTCCCTTACT
T2457-VEGF3-S1144-OFF14-F-BC2	ccacgtCACTCCCAGGGTCCCTTACT
T2458-VEGF3-S1144-OFF14-F-BC3	ggtgacCACTCCCAGGGTCCCTTACT
T2459-VEGF3-S1144-OFF14-F-BC4	ttgttgCACTCCCAGGGTCCCTTACT
T2461-VEGF3-S1144-OFF14-R	GGGACAGCAGTGGTTAGAGC
T2462-VEGF3-S1144-OFF15-F-BC1	aacacaCGCGTGAGATTGGGTAATTT
T2463-VEGF3-S1144-OFF15-F-BC2	ccacgtCGCGTGAGATTGGGTAATTT
T2464-VEGF3-S1144-OFF15-F-BC3	ggtgacCGCGTGAGATTGGGTAATTT
T2465-VEGF3-S1144-OFF15-F-BC4	ttgttgCGCGTGAGATTGGGTAATTT
T2466-VEGF3-S1144-OFF15-R	GGTGAATGGATTGTGGAGGT
T2467-VEGF3-S1144-OFF16-F-BC1	aacacaTCCATCTTGATGTTTTATGTTGAAA
T2468-VEGF3-S1144-OFF16-F-BC2	ccacgtTCCATCTTGATGTTTTATGTTGAAA
T2469-VEGF3-S1144-OFF16-F-BC3	ggtgacTCCATCTTGATGTTTTATGTTGAAA
T2471-VEGF3-S1144-OFF16-F-BC4	ttgttgTCCATCTTGATGTTTTATGTTGAAA
T2472-VEGF3-S1144-OFF16-R	AACTCAAGATTGCCCCATTT
T2473-VEGF3-S1144-OFF17-F-BC1	aacacaCCACTACTCTGGGTGGAGGA
T2474-VEGF3-S1144-OFF17-F-BC2	ccacgtCCACTACTCTGGGTGGAGGA
T2475-VEGF3-S1144-OFF17-F-BC3	ggtgacCCACTACTCTGGGTGGAGGA
T2476-VEGF3-S1144-OFF17-F-BC4	ttgttgCCACTACTCTGGGTGGAGGA
T2477-VEGF3-S1144-OFF17-R	GATGGCCTTTAGCTCTGTGC
T2478-VEGF3-S1144-OFF18-F-BC1	aacacaGTTGGGCATGTGTTTGTGAG
T2479-VEGF3-S1144-OFF18-F-BC2	ccacgtGTTGGGCATGTGTTTGTGAG
T2481-VEGF3-S1144-OFF18-F-BC3	ggtgacGTTGGGCATGTGTTTGTGAG
T2482-VEGF3-S1144-OFF18-F-BC4	ttgttgGTTGGGCATGTGTTTGTGAG
T2483-VEGF3-S1144-OFF18-R	CACCTACTCAGGACCCAGGA
T2484-VEGF3-S1144-OFF19-F-BC1	aacacaAGTGTGAATGTGAGTGCAGGA
T2485-VEGF3-S1144-OFF19-F-BC2	ccacgtAGTGTGAATGTGAGTGCAGGA
T2486-VEGF3-S1144-OFF19-F-BC3	ggtgacAGTGTGAATGTGAGTGCAGGA
T2487-VEGF3-S1144-OFF19-F-BC4	ttgttgAGTGTGAATGTGAGTGCAGGA
T2488-VEGF3-S1144-OFF19-R	CACTGCAGTTCTCCCACTGA
T2489-VEGF3-S1144-OFF20-F-BC1	aacacaGAGCGAGACTCCGTCTCAAG
T2491-VEGF3-S1144-OFF20-F-BC2	ccacgtGAGCGAGACTCCGTCTCAAG
T2492-VEGF3-S1144-OFF20-F-BC3	ggtgacGAGCGAGACTCCGTCTCAAG
T2493-VEGF3-S1144-OFF20-F-BC4	ttgttgGAGCGAGACTCCGTCTCAAG
T2494-VEGF3-S1144-OFF20-R	CGCCCAGAGTCACAGCTTAC
T4741-VEGF3-Off1-F	GCCACCTCTAGCTCTGCATT
T4742-VEGF3-Off1-R	GCACCCCAACACCTACATCT
T4743-VEGF3-Off2-F	AAGGCCACAGAGCAAGTCAT
T4744-VEGF3-Off2-R	TACAAGGTGAGCCTGGGTCT
T4745-VEGF3-Off3-F	AGCTGTTTGGGAGGTCAGAA
T4746-VEGF3-Off3-R	AGTGACCCCTGGCCTTCTC
T4747-VEGF3-Off4-F	GGTTTCTTCCGGGATTTGTA
T4748-VEGF3-Off4-R	GACAACAACAAGCCGAGTCC
T4749-VEGF3-Off5-F	GGTGTGCATGTGAGTATATG
T4751-VEGF3-Off5-R	TCACAAACCTTGCTCACACA
T4752-VEGF3-Off6-F	TGCTGGTCAAGTTGTGGAAG
T4753-VEGF3-Off6-R	TGCTCTTAGGAAAAGCAAGG
T4754-VEGF3-Off7-F	ATATGGAAGGCCAAGTGATG
T4755-VEGF3-Off7-R	TCTCAATCTTTTGGGGTTTG
T4756-VEGF3-Off8-F	GACCGAAGGACTCAGTCACC
T4757-VEGF3-Off8-R	CCGCAGTTGAGAAACACTGA
T4758-VEGF3-Off9-F	AGTGAAAGGTGCCCGATATG
T4759-VEGF3-Off9-R	GGGTGTGTAACGGAGGCTAA
T4761-VEGF3-Off10-F	TGAGGTCTGCATCTGGTGAG
T4762-VEGF3-Off10-R	AGCAACAGTGCTGAGTGGTG

## Sheet: CAR-T sites
Primer name	sequence
T1375-TRAC-PE219-F-BC1	agttggCGTGTACCAGCTGAGAGACT
T1376-TRAC-PE219-F-BC2	gcatatCGTGTACCAGCTGAGAGACT
T1377-TRAC-PE219-F-BC3	ctatcaCGTGTACCAGCTGAGAGACT
T1378-TRAC-PE219-F-BC4	actcgtCGTGTACCAGCTGAGAGACT
T1379-TRAC-PE219-F-BC5	ggcattCGTGTACCAGCTGAGAGACT
T1381-TRAC-PE219-F-BC6	gtcttgCGTGTACCAGCTGAGAGACT
T1382-TRAC-PE219-F-BC7	tgactgCGTGTACCAGCTGAGAGACT
T1383-TRAC-PE219-F-BC8	ttatttCGTGTACCAGCTGAGAGACT
T1384-TRAC-PE219-R	ATGCTGTTGTTGAAGGCGTT
T2147-TRACsyn163-PE207-F-BC1	aagaggagATGAGACCGTGACTTGCCAG
T2148-TRACsyn163-PE207-F-BC2	ctggaaatATGAGACCGTGACTTGCCAG
T2149-TRACsyn163-PE207-F-BC3	cttgttggATGAGACCGTGACTTGCCAG
T2151-TRACsyn163-PE207-F-BC4	tatgcgttATGAGACCGTGACTTGCCAG
T2152-TRACsyn163-PE207-F-BC5	tgttcaagATGAGACCGTGACTTGCCAG
T2153-TRACsyn163-PE207-R	TCGGTGAATAGGCAGACAGA
T1385-TRBC-PE195-F-BC1	agttggCGCCCTCAATGACTCCAGAT
T1386-TRBC-PE195-F-BC2	gcatatCGCCCTCAATGACTCCAGAT
T1387-TRBC-PE195-F-BC3	ctatcaCGCCCTCAATGACTCCAGAT
T1388-TRBC-PE195-F-BC4	actcgtCGCCCTCAATGACTCCAGAT
T1389-TRBC-PE195-F-BC5	ggcattCGCCCTCAATGACTCCAGAT
T1391-TRBC-PE195-F-BC6	gtcttgCGCCCTCAATGACTCCAGAT
T1392-TRBC-PE195-F-BC7	tgactgCGCCCTCAATGACTCCAGAT
T1393-TRBC-PE195-F-BC8	ttatttCGCCCTCAATGACTCCAGAT
T1394-TRBC-PE195-R	CACTCACCTGCTCTACCCC
T2154-TRBC2syn164-PE193-F-BC1	aaactttgGAGCAACCCTAGCCCCATTA
T2155-TRBC2syn164-PE193-F-BC2	ggaccgatGAGCAACCCTAGCCCCATTA
T2156-TRBC2syn164-PE193-F-BC3	aattatccGAGCAACCCTAGCCCCATTA
T2157-TRBC2syn164-PE193-F-BC4	aaacaaacGAGCAACCCTAGCCCCATTA
T2158-TRBC2syn164-PE193-F-BC5	accgcctaGAGCAACCCTAGCCCCATTA
T2159-TRBC2syn164-PE193-R	TGCACCTCCTTCCCATTCAC
T4763-TRAC-CJ-Off1-F	CTGAGTCATGGGGAAATCAA
T4764-TRAC-CJ-Off1-R	TCCTTTGCACATCACATAAA
T4765-PDCD1-CJ -Off1-F	TCCTTGGTGTGCCAGGTAAT
T4766-PDCD1-CJ -Off1-R	TGGATGGAGAGTTGATTGGA
T4767-TRBC-CJ-Off1-F	AGGCACCCAAAATAAATGAT
T4768-TRBC-CJ-Off1-R	TGCCTGACATCCAAATCATC
T4769-TRBC-CJ-Off2-F	CTTGGACTGAGTCTGACCTG
T4771-TRBC-CJ-Off2-R	GAGGTCCTTCCAGTGACACC
T4772-TRBC-CJ-Off3-F	GCAGCTTGTGCCTGATGATA
T4773-TRBC-CJ-Off3-R	AGCTGGATGCTTCCTTTCAG
T4774-TRBC-CJ-Off4-F	TTTCATCTGCGTCTCTTGGA
T4775-TRBC-CJ-Off4-R	CTCGTTCTTGGGCAAGTTTT
T4776-TRBC-CJ-Off5-F	GGGTGGGGAGTGACCAAGT
T4777-TRBC-CJ-Off5-R	AAACATCTACGCCGTTCCAC
T4778-TRBC-CJ-Off6-F	ACGGTGAAACCCCATCCATA
T4779-TRBC-CJ-Off6-R	TGGCTAAGGCAACATTTTGA

## Sheet: others
Primer name	sequence
4412-sgCIITA-150PE-F-BC1	acagcaCAAAAGCAGAATCGCAAACA
4413-sgCIITA-150PE-F-BC2	aggtaaCAAAAGCAGAATCGCAAACA
4311-sgCIITA-150PE-R	GGTAGGAGGGAGAGGTGGTC
4394-sgCCR5-150PE-F-BC1	aatagcCTGTCGTCCATGCTGTGTTT
4395-sgCCR5-150PE-F-BC2	agacgtCTGTCGTCCATGCTGTGTTT
4317-sgCCR5-150PE-R	CCAGCCCCAAGATGACTATC
4430-sgTRAC-150PE-F-BC1	accataGGTTTTGGTGGCAATGGATA
4431-sgTRAC-150PE-F-BC2	agttacGGTTTTGGTGGCAATGGATA
4313-sgTRAC-150PE-R	GGACTTCAAGAGCAACAGTGC
T3376-HBG2-S896-PE208-F-BC1	aacacaCCTGGCAGAAGATGGTGACT
T3377-HBG2-S896-PE208-F-BC2	ccacgtCCTGGCAGAAGATGGTGACT
T3378-HBG2-S896-PE208-R	cataaaaccctttgtggctca
T1027-AAVS1-PEseq201-F-BC9	agttggGGCAAGGAGAGAGATGGC
T1028-AAVS1-PEseq201-F-BC10	gcatatGGCAAGGAGAGAGATGGC
T1029-AAVS1-PEseq201-F-BC11	ctatcaGGCAAGGAGAGAGATGGC
T1031-AAVS1-PEseq201-F-BC12	actcgtGGCAAGGAGAGAGATGGC
T1032-AAVS1-PEseq201-F-BC13	ggcattGGCAAGGAGAGAGATGGC
T1033-AAVS1-PEseq201-F-BC14	gtcttgGGCAAGGAGAGAGATGGC
T1034-AAVS1-PEseq201-F-BC15	tgactgGGCAAGGAGAGAGATGGC
T1035-AAVS1-PEseq201-F-BC16	ttatttGGCAAGGAGAGAGATGGC
T551-AAVS1-PEseq201-R	GGCTCTGGTTCTGGGTACTT
T1009-CD326a-150PE-BC9	agttggGCTCCTCGTGTCCCACTC
T1011-CD326a-150PE-BC10	gcatatGCTCCTCGTGTCCCACTC
T1012-CD326a-150PE-BC11	ctatcaGCTCCTCGTGTCCCACTC
T1013-CD326a-150PE-BC12	actcgtGCTCCTCGTGTCCCACTC
T1014-CD326a-150PE-BC13	ggcattGCTCCTCGTGTCCCACTC
T1015-CD326a-150PE-BC14	gtcttgGCTCCTCGTGTCCCACTC
T1016-CD326a-150PE-BC15	tgactgGCTCCTCGTGTCCCACTC
T1017-CD326a-150PE-BC16	ttatttGCTCCTCGTGTCCCACTC
T446-CD326a-150PEseq-Rb	CCAGCCCAGCTCCACAACT
4169-EEF1A1-150PE-235-F-BC6	acactgACGAACAGCAAAGCGACCTA
4170-EEF1A1-150PE-235-F-BC7	ttaaggACGAACAGCAAAGCGACCTA
4134-EEF1A1-150PE-235-R	GCCGTTCTGGTAAAAAGCTG
T1036-EEF2-PEseq228-F-BC9	agttggCAGTCTCCAGGTGTCGTCTG
T1037-EEF2-PEseq228-F-BC10	gcatatCAGTCTCCAGGTGTCGTCTG
T1038-EEF2-PEseq228-F-BC11	ctatcaCAGTCTCCAGGTGTCGTCTG
T1039-EEF2-PEseq228-F-BC12	actcgtCAGTCTCCAGGTGTCGTCTG
T1041-EEF2-PEseq228-F-BC13	ggcattCAGTCTCCAGGTGTCGTCTG
T1042-EEF2-PEseq228-F-BC14	gtcttgCAGTCTCCAGGTGTCGTCTG
T1043-EEF2-PEseq228-F-BC15	tgactgCAGTCTCCAGGTGTCGTCTG
T1044-EEF2-PEseq228-F-BC16	ttatttCAGTCTCCAGGTGTCGTCTG
T543-EEF2-PEseq228-R	GTTTGACCACTGGCAGATCC
