# Supplementary material for: OliTag-seq enhances in cellulo detection of CRISPR-Cas9 off-targets
Source: Commun Biol. 2024 Jun 6;7:696. doi: 10.1038/s42003-024-06360-w (PMC11156888; doi:10.1038/s42003-024-06360-w)
Supplement: Supplementary file 9 — Supplementary Data 6 [file 42003_2024_6360_MOESM9_ESM.xlsx]

## Sheet: Figure 3
		Indels	dsDNA insertion (%)	GUIDEseq reads
iPSC	off-1	0.3	0.13	722
	off-2	1.35	1.14	445
	off-3	1.77	0.01	236.7
	off-4	11.56	0.24	182
	off-5	0.08	0.03	144.3
	off-6	0.04	0.02	123.3
	off-7	1.52	0.95	127
	off-8	0	0	68.7
	off-9	0.09	0.05	58.3
	off-10	4.53	0	50
	off-11	1.87	0.25	54
	off-12	0.19	0.16	47.3
	off-13	0.04	0.01	43.7
	off-14	4.9	0	40.3
	off-15	4.48	0.15	37.7
	off-16	3.07	0	28.3
	off-17	5.38	0.23	29
	off-18	4.24	0	26.3
	off-19	0.14	0.11	26
	off-20	0.24	0.07	33.3
iPSC-Cas9	off-1	34.43	6.35	7134.3
	off-2	41.08	7.68	4001.3
	off-3	31.28	3.59	2241
	off-4	27.92	3.96	3581.7
	off-5	10.43	2.51	1451.7
	off-6	23.16	6.13	1059
	off-7	4.11	1.6	1089
	off-8	4.56	0.94	464.7
	off-9	6.17	1.68	1157
	off-10	19.25	1.62	539.7
	off-11	2.48	0.23	559
	off-12	3.7	1.96	553.7
	off-13	0.55	0.18	129.3
	off-14	6.56	0.22	475
	off-15	9.92	1.17	627.7
	off-16	3.43	0.13	251
	off-17	6.23	0.33	195.7
	off-18	9.45	0.47	241.3
	off-19	0.06	0.04	37
	off-20	0.66	0.33	285
K562	off-1	0.93	0.2	426.3
	off-2	1.52	1.3	248.3
	off-3	1.76	0	142.3
	off-4	8.73	0.47	107
	off-5	0	0	88.3
	off-6	0	0	0
	off-7	0.96	0.91	89.7
	off-8	0	0	46
	off-9	0.09	0.06	37.3
	off-10	4.81	0.01	37.7
	off-11	4.15	1.39	28.7
	off-12	0.19	0.17	25.7
	off-13	0.04	0.01	24.3
	off-14	5.05	0.01	23.7
	off-15	10.2	0.18	24.7
	off-16	3	0	14
	off-17	5.71	0.23	16
	off-18	4.3	0.02	19
	off-19	0.24	0.16	18.3
	off-20	0.29	0.05	14.7
K562-cas9	off-1	68.32	16.53	7925.3
	off-2	80.85	25.96	9894
	off-3	72.37	10.53	3137.3
	off-4	38.07	9.07	2409.3
	off-5	27.47	8.31	1342
	off-6	57.49	18.12	988.3
	off-7	7.77	4.28	1562.7
	off-8	15.64	2.03	955
	off-9	2.71	1.1	501.3
	off-10	32.06	3.8	484
	off-11	2	0	217.7
	off-12	1.73	0.55	262.3
	off-13	5.23	1.24	450
	off-14	8.17	0.62	218.7
	off-15	11.82	0.83	173.7
	off-16	3.6	0	59
	off-17	7.87	0.58	276.7
	off-18	22.88	1.68	313.7
	off-19	2.6	0.77	448.7
	off-20	0.2	0	135
